# Supplementary material for: Association between the pancreas transplantation and survival of patients with diabetes: A single center experience
Source: PLoS One. 2017 Nov 2;12(11):e0186827. doi: 10.1371/journal.pone.0186827 (PMC5667822; doi:10.1371/journal.pone.0186827)
Supplement: S1 Data — (XLS) [file pone.0186827.s001.xls]

## Sheet: Sheet1
Waiting(1)/PT(2)	ID	Gender	Transplant type	Survival	Latest f/u	Survival period (days)	Survival period (Mo) from DM onset	Cause of death		BMIrec	DMonset	DM duration(m)	DM type	INSULINamount	NephroPx	NeuroPx	RetinoPx	DMfoot	HTN	CVA	CAD	CHF	COPD	SMOKE	c-peptide	HbA1c
1	1	1	1	0	2017-10-18	659	417			19.43	33	396	2	po	0	0	0	0	1	0	0	0	0	1	1.1	10.4
1	2	0	1	0	2017-10-18	659	225			20.28	17	204	1	30	0	1	0	0	0	0	0	0	0	0	1.2	7.5
1	3	0	2	0	2017-10-18	666	225			19.38	17	204	1	32	0	0	1	0	1	0	0	0	0	0		6.6
1	4	1	2	0	2017-10-18	678	250			25.62	19	228	1	48	1	0	1	0	0	0	0	1	0	0	1.1	8.4
1	5	0	1	0	2017-10-18	680	166			22.03	12	144	1	74	0	0	1	0	1	0	0	0	0	0		10.4
1	6	1	3	0	2017-10-18	680	478			22.38	38	456	2	44	0	0	1	0	1	0	0	0	0	0	1.4	8.3
1	7	1	2	0	2017-10-18	684	346			21.16	27	324	2	38	1	1	1	0	1	0	0	0	0	0	0.1	11.8
1	8	0	1	0	2017-10-18	686	226			24.91	17	204	1	57	0	0	1	0	0	0	0	0	0	0	0.1	7.8
1	9	0	1	0	2017-10-18	687	358			18.77	28	336	1	20	0	0	1	0	1	0	0	0	0	0	0.1	9.3
1	10	0	1	0	2017-10-18	691	154			20.72	11	132	1	50	0	0	1	1	0	0	0	0	0	0	0.1	15.6
1	11	0	1	0	2017-10-18	693	394			20.88	31	372	1	48	0	0	0	0	0	0	0	0	0	0	0.1	9.8
1	12	1	2	0	2017-10-18	693	406			26.57	32	384		po	1	0	1	0	1	0	1	0	0	1		6.8
1	13	1	3	0	2017-10-18	694	514			26.22	41	492	2	42	0	1	1	0	1	0	0	0	0	0	3.6	7.6
1	14	1	2	0	2017-10-18	694	502			22.86	40	480	2	34	1	0	0	0	1	0	0	0	0	0	0.1	9
1	15	1	2	0	2017-10-18	694	538			27.01	43	516	2		1	0	0	0	1	0	0	0	0	0	10.7	10.9
1	16	1	3	0	2017-10-18	708	323			22.38	25	300	2	14	1	0	0	1	1	0	0	0	0	0	0.99	8.1
1	17	1	2	0	2017-10-18	709	455			24.82	36	432	2	PO	1	1	1	0	1	0	0	1	0	0		5.4
1	18	0	2	0	2017-10-18	713	215			24.56	16	192	1	16	1	0	1	0	1	0	1	1	0	0	1.8	6.9
1	19	0	1	0	2017-10-18	715	179			20.55	13	156	1	65	0	0	0	0	0	0	0	0	0	0	2.5	7.6
1	20	1	1	0	2017-10-18	719	419			20.73	33	396	2	36	0	0	0	0	0	0	0	0	0	0	0.84	9.8
1	21	1	2	0	2017-10-18	722	323			27.79	25	300	2		1	1	1	0	1	0	1	1	0	0	13.9	7.1
1	22	0	2	0	2017-10-18	722	179			22.67	13	156	1	33	1	0	1	0	1	0	0	1	0	0		9
1	23	1	1	0	2017-10-18	722	347			18.66	27	324	1	29	0	0	0	0	0	0	0	0	0	1	2.1	12.2
1	24	1	2	0	2017-10-18	722	191			19.88	14	168	1	po	1	0	1	0	1	0	0	0	0	0	5.1	6.1
1	25	1	1	0	2017-10-18	727	527			25.35	42	504	2	65	0	0	0	0	0	0	0	0	0	0	0.86	7.9
1	26	1	1	0	2017-10-18	728	407			22.19	32	384	2	46	1	0	1	0	1	0	0	0	0	0	0.5	9.8
1	27	1	1	0	2017-10-18	728	395			29.73	31	372	2	79	0	0	0	0	1	0	0	0	0	1	1	7.8
1	28	0	2	0	2017-10-18	733	192			21.03	14	168	1	47	1	0	1	0	1	0	0	0	0	0	0.1	8.5
1	29	0	2	0	2017-10-18	736	312			20.07	24	288	2	21	1	0	0	0	1	0	0	0	0	0	0.1
1	30	1	1	0	2017-10-18	736	456			26.23	36	432	2	50	0	0	1	0	0	0	0	0	0	0	1.7	7
1	31	0	2	0	2017-10-18	741	444			24.97	35	420	2	32	1	0	0	0	1	0	1	0	0	0	23.4	9
1	32	0	2	0	2017-10-18	742	252			29.66	19	228	1	54	1	1	1	0	1	0	0	0	0	0	1.3	6.4
1	33	0	1	0	2017-10-18	747	408			20.44	32	384	2	54	0	0	0	0	1	0	0	0	0	0	0.1	10.3
1	34	0	2	0	2017-10-18	748	348			22.32	27	324	2		1	0	0	0	0	0	0	0	0	0		6.9
1	35	0	1	0	2017-10-18	756	252			20.26	19	228	1	22	0	1	1	0	1	0	1	0	0	0	0.1	7.8
1	36	1	3	0	2017-10-18	775	541			20.13	43	516	2	40	0	0	1	1	1	0	1	0	0	1	3.2	11.3
1	37	0	2	0	2017-10-18	778	349			26.75	27	324	2	38	1	0	0	0	1	0	0	0	0	0
1	38	1	2	0	2017-10-18	779	433			21.37	34	408	2	po	1	0	1	0	1	0	0	0	0	0	0.47	5.1
1	39	0	2	0	2017-10-18	784	169			18.95	12	144	1	39	1	0	1	0	1	0	0	0	0	0	0.1	6.7
1	40	1	1	0	2017-10-18	790	265			20.15	20	240	1	56	0	0	1	0	0	0	0	0	0	0	0.1	5.3
1	41	1	2	0	2017-10-18	790	361			23.66	28	336	2	22	1	0	0	0	1	0	0	0	0	0	0.96	7
1	42	1	2	0	2017-10-18	797	206			22.38	15	180	1	40	1	0	1	0	1	0	0	0	0	0	0.25	7
1	43	1	2	0	2017-10-18	800	266			28.41	20	240	1	40	1	0	0	0	1	0	1	0	0	0	10.5	7.1
1	44	0	1	0	2017-10-18	805	206			19.52	15	180	1	30	0	0	1	0	0	0	0	0	0	0	0.1	5.1
1	45	0	3	0	2017-10-18	806	182			19.98	13	156	1	47	0	0	1	0	1	0	0	0	0	0	1.3	8.8
1	46	1	2	0	2017-10-18	806	26			21.52		0			1	0	0	0	1	0	1	0	0	0	6	7.9
1	47	0	1	0	2017-10-18	806	194			20.67	14	168	1	23	0	0	1	0	0	0	0	0	0	0	0.1	7.8
1	48	1	3	0	2017-10-18	813	410			24.2	32	384	2	26	0	0	1	0	1	0	0	0	0	0		7.2
1	49	0	2	0	2017-10-18	841	447			19.11	35	420	2	0	1	0	1	0	1	0	1	0	0	0		5.9
1	50	1	1	0	2017-10-18	849	207			33.82	15	180	1	106	1	0	0	0	0	0	0	0	0	1	4.7	6.9
1	51	0	2	0	2017-10-18	870	208			23.52	15	180	1	25.85	1	1	1	0	1	0	0	0	0	0	0.1	6.2
1	52	1	1	0	2017-10-18	873	256			25.59	19	228	1	56	0	0	0	0	0	0	0	0	0	0	0.4	6.5
1	53	1	1	0	2017-10-18	876	340			17.86	26	312		0	0	0	0	0	0	0	0	0	0	0	0.62	7.9
1	54	1	2	0	2017-10-18	883	400			25.76	31	372	2		1	0	1	0	1	0	0	0	0	0		5.9
1	55	1	2	0	2017-10-18	887	257			21.43	19	228	1	28	1	0	1	0	1	0	0	1	0	0	0.1	8.2
1	56	0	1	0	2017-10-18	890	533			23.12	42	504	2	22	0	0	0	0	0	0	0	0	0	0		7.9
1	57	0	2	0	2017-10-18	894	221			30.55	16	192	1	35	1	0	1	0	1	0	0	0	0	0	7.5	8
1	58	1	2	0	2017-10-18	911	317			28.8	24	288	2	60	1	0	1	0	1	0	0	0	0	1	6.3	6.6
1	59	1	1	0	2017-10-18	915	438			26.02	34	408	2	42	0	0	1	0	0	0	0	0	0	0	0.67	8.6
1	60	1	1	0	2017-10-18	922	330			23.61	25	300	2	54	0	0	0	0	1	0	0	0	0	0	0.72	7.5
1	61	1	1	0	2017-10-18	922	378			24.34	29	348	2	80	0	0	0	0	0	0	0	0	0	1	0.1	9.3
1	62	1	2	0	2017-10-18	923	486			25.82	38	456	2	64	1	0	1	0	1	0	0	0	0	0	14	8
1	63	1	1	0	2017-10-18	929	390			23.1	30	360	2	32	0	0	1	0	1	0	0	0	0	0	0.1	8.1
1	64	1	1	0	2017-10-18	929	390			22.98	30	360	1	42	0	0	1	0	1	0	0	0	0	1	1.4	10.4
1	65	1	2	0	2017-10-18	929	186			22.78	13	156	2	po	1	0	1	0	1	0	1	1	0	1	3.8	6.7
1	66	0	1	0	2017-10-18	930	174			27.19	12	144	1	57	0	0	0	0	1	0	0	0	0	0	0.31	11.4
1	67	1	2	0	2017-10-18	936	402			20.96	31	372	2	39	1	0	1	0	1	0	0	1	0	0	0.1	6.6
1	68	0	2	0	2017-10-18	936	390			26.77	30	360	2	10	1	0	1	0	1	0	0	0	0	0	4.3	6.6
1	69	0	2	0	2017-10-18	939	150			23.2	10	120	1	44	1	0	1	0	1	0	0	0	0	0	0.13	7.6
1	70	0	1	0	2017-10-18	943	234			20.61	17	204	1	66	0	0	1	0	0	0	0	0	0	0	0.1	6.8
1	71	0	1	0	2017-10-18	943	246			25.56	18	216	1	82	0	0	1	0	0	0	0	0	0	0	0.1	7.9
1	72	0	2	0	2017-10-18	945	211			22.96	15	180	1	46	1	0	1	0	1	0	0	0	0	0	0.1	9.7
1	73	1	1	0	2017-10-18	950	271			21.21	20	240	1	80	0	0	1	0	1	0	0	0	0	1	0.1	6.9
1	74	0	1	0	2017-10-18	951	79			23.53	4	48	1	64	0	0	0	0	0	0	0	0	0	0	0.1	9.4
1	75	1	3	0	2017-10-18	953	439			24.48	34	408	2		0	0	1	0	1	1	0	0	0	1		6.5
1	76	1	2	0	2017-10-18	958	367			23.94	28	336	2		1	0	1	0	1	0	0	0	0	0	12.6	7.9
1	77	0	2	0	2017-10-18	974	152			21.31	10	120	1	50	1	0	1	0	1	0	0	0	0	0	0.1	8.4
1	78	0	2	0	2017-10-18	974	416			26.57	32	384	2	130	1	0	1	0	1	0	0	0	0	0	5.1	7.4
1	79	1	3	0	2017-10-18	978	452			26.99	35	420	2	58	0	0	0	0	1	0	0	0	0	1	1.5	5
1	80	1	3	0	2017-10-18	978	188			25.163	13	156	1	18	0	0	0	0	0	0	0	0	0	0	10.2	8.2
1	81	0	1	0	2017-10-18	980	272			20.27	20	240	2	36	0	1	0	0	1	0	0	0	0	0	0.2	9.1
1	82	1	2	0	2017-10-18	980	404			32.72	31	372	2	48	1	0	1	1	1	0	1	0	0	0	5.7	8.5
1	83	1	2	0	2017-10-18	986	212			27.66	15	180	1	12	1	1	1	0	1	0	0	0	0	0	2.8	7.3
1	84	1	3	0	2017-10-18	986	488			18.6	38	456	2	85	0	0	1	0	1	0	1	1	1	1	3.2	7
1	85	0	1	0	2017-10-18	988	200			26.42	14	168	1	60	0	0	0	0	0	0	0	0	0	0	0.1	7.8
1	86	1	2	0	2017-10-18	992	236			22.59	17	204	1	36	0	0	1	1	0	0	0	0	1	0	4.1	11.3
1	87	0	2	0	2017-10-18	995	176			19.57	12	144	1	27	1	1	1	0	1	0	0	0	0	0	4.3	4.8
1	88	0	2	0	2017-10-18	999	392			30.75	30	360	2	10	1	0	1	0	1	0	0	1	0	0	8.1	5.4
1	89	1	2	0	2017-10-18	1003	392			23.87	30	360	2	po	1	0	1	0	1	0	0	1	0	0	4.89	6.3
1	90	0	2	0	2017-10-18	1015	177			23.34	12	144	1	37	1	0	1	0	1	0	0	0	0	0	0.1	7.4
1	91	0	2	0	2017-10-18	1027	225			22.07	16	192	1	40	1	0	1	0	1	0	0	1	0	0	0.1	8.9
1	92	0	3	0	2017-10-18	1034	453			21.07	35	420	2	82	0	0	1	0	1	0	0	0	0	0	6.5	6
1	93	0	2	0	2017-10-18	1048	82			19.16	4	48	1	17	1	1	1	0	1	0	0	0	0	0	0.1	6.3
1	94	1	2	0	2017-10-18	1051	310			30.65	23	276	2	55	1	0	1	1	1	0	0	0	0	0	2.8	6.7
1	95	1	1	0	2017-10-18	1055	178			21.85	12	144	1	130	0	0	1	0	0	0	0	0	0	1	0.1	5.7
1	96	0	2	0	2017-10-18	1055	454			23.59	35	420	2	16	1	1	1	0	1	0	0	0	0	0	9.5	7.2
1	97	1	2	0	2017-10-18	1059	418			28.56	32	384	2	28	1	1	1	1	1	0	1	1	0	1	8.3	5.6
1	98	0	1	0	2017-10-18	1065	179			23.72	12	144	1	49	0	0	1	0	1	0	0	0	0	1	1.6	7.9
1	99	1	2	0	2017-10-18	1077	575			21.7	45	540	2	po	1	0	1	0	1	0	1	0	0	0		5.6
1	100	1	2	0	2017-10-18	1104	396			17.44	30	360	2	10	1	1	1	1	1	0	0	0	0	0	2.8	6
1	101	1	2	0	2017-10-18	1107	288			22.55	21	252	2	6	1	0	1	0	1	0	0	1	0	1	4.4	6.8
1	102	1	3	0	2017-10-18	1108	420			23.86	32	384	2	48	0	1	1	0	1	1	0	0	0	0	0.27	9
1	103	0	2	0	2017-10-18	1118	180			20.53	12	144	1	40	1	0	1	0	1	0	0	0	0	0	0.1	6.8
1	104	1	2	0	2017-10-18	1126	193			23.74	13	156	1	33	1	0	1	0	1	0	0	0	0	0	0.39	14.6
1	105	1	2	0	2017-10-18	1127	469			27.5	36	432	2	PO	1	1	1	0	1	0	0	0	0	1	12.3	6.4
1	106	1	2	0	2017-10-18	1132	685			21.68	54	648	2	PO	1	0	1	0	1	0	0	0	0	1		6.5
1	107	0	2	0	2017-10-18	1133	181			21.31	12	144	1	PO	1	0	1	0	0	0	0	0	0	0		12.3
1	108	0	2	0	2017-10-18	1147	457			30.8	35	420	2	PO	1	0	1	0	1	0	0	0	0	0	2.5	7.1
1	109	0	1	0	2017-10-18	1147	505			24.81	39	468	2	34	0	0	1	0	1	0	0	0	0	0	0.72	9.8
1	110	0	1	0	2017-10-18	1148	325			25.96	24	288	1	30	0	0	0	0	0	0	0	0	0	0	0.25	6.6
1	111	1	2	0	2017-10-18	1149	385			22.53	29	348	2	44	1	0	1	0	1	0	0	0	0	1	7.4	11.3
1	112	0	1	0	2017-10-18	1149	265			18.73	19	228	1	38	0	0	1	0	0	0	0	0	0	0	0.1	8.7
1	113	1	2	0	2017-10-18	1154	337			21.22	25	300	2	18.8	1	0	0	0	0	0	0	1	0	0	0.28	7.2
1	114	1	2	0	2017-10-18	1155	433			22.33	33	396	2		1	0	1	0	1	1	0	0	0	0		5.5
1	115	1	2	0	2017-10-18	1156	217			23.83	15	180	2	35	1	0	1	0	1	0	0	0	0	1		6.6
1	116	1	1	0	2017-10-18	1161	650			17.69	51	612	pppd	24	0	0	0	0	0	0	0	0	0	1	0.1	6.9
1	117	1	2	0	2017-10-18	1170	314			23.83	23	276	2	po	1	0	0	0	1	0	0	0	0	0	3.2	5.8
1	118	1	3	0	2017-10-18	1170	578			24.35	45	540	2	10	1	0	1	1	1	0	0	0	0	1	1.7	7.2
1	119	1	2	0	2017-10-18	1182	350			24.55	26	312	2	po	1	1	1	0	1	0	1	0	0	1		7.1
1	120	0	2	0	2017-10-18	1188	207			20.64	14	168	1	40	1	1	1	0	1	0	0	0	0	0	7.4	8
1	121	1	2	0	2017-10-18	1188	447			30.35	34	408	2	po	1	0	1	0	1	0	0	0	0	0	13.4	6
1	122	1	2	0	2017-10-18	1188	555			24.83	43	516	2	po	1	1	1	1	1	0	0	0	0	1		6.3
1	123	0	2	0	2017-10-18	1190	483			20.83	37	444	2	33	1	0	0	0	1	0	0	0	0	0	0.1	8
1	124	0	2	0	2017-10-18	1209	339			18.89	25	300	2	14	1	0	1	0	1	1	1	0	0	0	6.2	8.9
1	125	1	2	0	2017-10-18	1210	435			27.47	33	396	2	16	1	0	0	0	1	0	0	0	0	0		8.9
1	126	1	2	0	2017-10-18	1212	207			20.85	14	168	1	21	1	0	1	0	1	0	0	0	0	0	0.1	6.1
1	127	0	2	0	2017-10-18	1213	231			233.46	16	192	1	14	1	0	1	0	1	0	0	0	0	0		8.9
1	128	0	2	0	2017-10-18	1216	279			23.4	20	240	2	22	1	0	1	1	1	0	0	0	0	0		6.8
1	129	1	2	0	2017-10-18	1217	279			23.7	20	240	2	12	1	0	0	0	1	0	0	0	0	1	13	7.1
1	130	0	1	0	2017-10-18	1219	292			18.91	21	252	2	26	0	0	0	0	0	0	0	0	0	0	0.19	8
1	131	0	2	0	2017-10-18	1226	244			22.72	17	204	1	24	1	0	1	0	1	0	0	0	0	0	1.9	7.3
1	132	0	2	0	2017-10-18	1231	484			23.99	37	444	2	PO	1	0	1	0	1	0	0	0	0	0	10.7
1	133	1	3	0	2017-10-18	1231	652			22.61	51	612	2	po	1	0	1	0	1	0	0	0	0	0	3.6	6.1
1	134	1	2	0	2017-10-18	1259	185			23.73	12	144	1	48	1	0	0	0	1	0	0	0	0	0	0.1	10
1	135	1	2	0	2017-10-18	1267	365			27.48	27	324	2	26	1	0	1	0	1	0	0	0	0	0	4.5	6.5
1	136	0	2	0	2017-10-18	1275	401			23.14	30	360	2	po	1	0	1	0	1	0	0	0	0	0	9.3	6.8
1	137	0	2	0	2017-10-18	1276	209			19.6	14	168	1	20	1	0	1	0	1	0	0	0	0	0	0.1	7.4
1	138	0	2	0	2017-10-18	1281	558			22.93	43	516	2	po	1	0	0	0	1	0	0	0	0	0	11.8	6.7
1	139	1	3	0	2017-10-18	1289	642			26.36	50	600	2	48	0	0	1	0	1	0	0	0	0	1	3	10.2
1	140	0	2	0	2017-10-18	1310	235			19.11	16	192	1		1	0	0	0	1	0	0	0	0	0	4.4
1	141	1	2	0	2017-10-18	1315	439			24.77	33	396	2	4	1	0	0	0	1	0	1	0	0	0	13.9	5.4
1	142	0	2	0	2017-10-18	1316	379			21.35	28	336	2	42	0	1	1	0	1	0	0	0	0	0	2.6	6.7
1	143	1	2	0	2017-10-18	1316	259			22.7	18	216	1	28	1	1	1	0	1	0	0	0	0	0		8.8
1	144	0	2	0	2017-10-18	1316	403			19.55	30	360	2	40	1	0	1	0	1	0	0	0	0	0	0.1	7.1
1	145	1	2	0	2017-10-18	1317	403			26.01	30	360	2	po	1	0	1	0	1	0	0	0	0	0		5.5
1	146	1	2	0	2017-10-18	1324	355			22.66	26	312	2		1	1	1	1	1	0	0	0	0	0
1	147	0	2	0	2017-10-18	1324	307			24.56	22	264	2	po	1	0	1	0	1	0	1	0	0	0		7.1
1	148	0	1	0	2017-10-18	1335	79			23.53	3	36	1	33	0	0	1	0	0	0	0	0	0	0	0.59	8.3
1	149	0	2	0	2017-10-18	1336	331			20.93	24	288	2	po	1	0	1	0	1	0	0	0	0	0	6.2	7.3
1	150	1	2	0	2017-10-18	1336	583			28.67	45	540	2	po	1	0	1	0	1	0	0	0	0	0	10	8.8
1	151	0	2	0	2017-10-18	1338	404			20.81	30	360	2	po	1	0	1	0	1	0	1	0	0	0	8	8.5
1	152	1	3	0	2017-10-18	1351	524			24.84	40	480	2	40	0	0	0	0	1	0	1	0	1	0	3.6	8.7
1	153	0	2	0	2017-10-18	1353	404			23.8	30	360	2	41	1	1	0	0	1	0	0	1	0	0	3.4	8.2
1	154	1	2	0	2017-10-18	1359	368			21.63	27	324	2	PO	1	0	0	0	1	0	0	0	0	0	9.7	6
1	155	1	1	0	2017-10-18	1359	200			21.72	13	156	1	52	0	0	1	0	0	0	0	0	0	0	0.1	10.2
1	156	1	3	0	2017-10-18	1359	548			21.16	42	504	2	30	0	0	1	0	1	0	0	0	0	0	0.1	6.5
1	157	0	1	0	2017-10-18	1366	236			21.17	16	192	1	38	0	0	0	0	0	0	0	0	0	0	0.1	7.6
1	158	0	3	0	2017-10-18	1366	404			24.65	30	360	2	28	0	0	1	0	1	0	0	1	0	0	2.1	7.3
1	159	1	2	0	2017-10-18	1370	477			28.24	36	432	2	po	1	1	1	1	1	0	1	0	0	0	15.3	6
1	160	0	2	0	2017-10-18	1391	237			19.73	16	192	1	20	1	0	1	0	1	0	0	0	0	0	1.3	7.1
1	161	1	3	0	2017-10-18	1394	369			26	27	324	2	58	0	1	1	0	1	0	1	1	0	0		6.9
1	162	1	2	0	2017-10-18	1406	430			21.6	32	384	2	54	1	1	1	0	1	0	0	0	0	0	0.1	8.5
1	163	1	2	0	2017-10-18	1420	466			29.16	35	420	2	24	1	0	0	0	1	0	0	0	0	0		8.1
1	164	1	2	0	2017-10-18	1429	406			25.9	30	360	2	30	1	0	1	0	1	0	0	0	0	0	6.7	7.5
1	165	0	2	0	2017-10-18	1433	167			26.38	10	120	1	30	1	0	1	0	1	0	0	0	0	0		9
1	166	1	2	0	2017-10-18	1434	479			23.51	36	432	2	36	1	0	1	0	1	0	0	0	0	0	4.5	9.7
1	167	1	2	0	2017-10-18	1436	191			21.56	12	144	1	26	1	0	1	0	1	0	0	0	0	0	0.1	8.4
1	168	0	2	0	2017-10-18	1436	251			19.55	17	204	1	22	1	0	1	0	1	0	0	0	0	0		7
1	169	0	2	0	2017-10-18	1437	503			27.12	38	456	2	24	1	0	1	0	1	0	0	0	0	0	8.9	8.7
1	170	0	2	0	2017-10-18	1444	359			27.61	26	312	2	70	1	1	1	0	1	0	0	0	0	0	2.3	6
1	171	1	3	0	2017-10-18	1447	467			25.14	35	420	2	po	0	0	1	0	1	0	0	0	0	0	9.4	6.1
1	172	0	2	0	2017-10-18	1472	300			18.59	21	252	2	14	1	1	1	0	1	0	0	0	0	0		7.2
1	173	0	2	0	2017-10-18	1474	552			25	42	504	2	44	1	1	1	0	1	0	1	1	0	0		6
1	174	1	2	0	2017-10-18	1475	204			29.64	13	156	1	4	1	1	1	1	1	0	0	0	0	0	18	7.3
1	175	1	1	0	2017-10-18	1478	480			27.02	36	432	2	70	0	1	1	0	1	0	0	0	0	0	0.1	8
1	176	0	2	0	2017-10-18	1483	168			21.88	10	120	1	48	1	0	1	0	1	0	0	0	0	0		9.6
1	177	0	2	0	2017-10-18	1492	457			19.63	34	408	2	16	1	0	0	0	1	0	0	0	0	0	4.7	7.5
1	178	0	2	0	2017-10-18	1498	97			21.6	4	48	1	23	1	0	1	0	1	0	0	0	0	0		8.6
1	179	0	1	0	2017-10-18	1517	205			23.95	13	156	1	53	0	0	0	0	0	0	0	0	0	0	0.13	9.3
1	180	1	3	0	2017-10-18	1517	433			27.56	32	384	2	20	0	0	1	0	1	0	0	0	0	0	9	7.1
1	181	0	2	0	2017-10-18	1520	505			25.56	38	456	2	po	1	0	1	0	1	0	0	0	0	0		6.6
1	182	0	2	0	2017-10-18	1524	206			17.73	13	156	1	20	1	0	1	0	1	0	0	0	0	0		7.2
1	183	1	3	0	2017-10-18	1531	518			26.26	39	468	2	6	0	0	1	0	1	0	0	0	0	0	2.1	8.1
1	184	1	3	0	2017-10-18	1531	530			26.65	40	480	2	po	0	1	1	0	1	0	0	0	0	0		7.8
1	185	0	2	0	2017-10-18	1538	206			20.9	13	156	1	20	1	0	1	0	1	0	0	0	0	0	4	8.9
1	186	0	2	0	2017-10-18	1539	542			22.01	41	492	2	4	1	0	0	0	1	0	0	0	0	0	10.3	7.3
1	187	0	2	0	2017-10-18	1540	86			19.33	3	36	1	38	1	0	1	0	1	0	0	0	0	0		6.5
1	188	1	2	0	2017-10-18	1548	374			24.99	27	324	2	po	1	1	1	0	1	1	0	0	0	0	6	6
1	189	1	2	0	2017-10-18	1552	230			25.35	15	180	1	po	1	0	1	0	1	0	0	0	0	0	7.7
1	190	0	1	0	2017-10-18	1555	435			19.89	32	384	2	35	0	0	0	0	0	0	0	0	0	0	0.1	6.7
1	191	1	2	0	2017-10-18	1562	351			25.23	25	300	2	16	1	0	1	0	1	0	0	0	0	0	6.6	6.3
1	192	1	1	0	2017-10-18	1566	171			24.81	10	120	1	58	0	0	0	0	0	0	0	0	0	0	0.1	8.7
1	193	1	2	0	2017-10-18	1567	411			20.48	30	360	2	8	1	0	1	0	1	0	0	0	0	0		6.9
1	194	1	1	0	2017-10-18	1573	651			24.62	50	600	pppd	38	0	0	0	0	1	0	0	0	0	0	0.4	11.2
1	195	1	2	0	2017-10-18	1575	471			20.52	35	420	2	13	1	0	1	0	1	0	0	0	0	0	3.3	5.9
1	196	1	2	0	2017-10-18	1576	423			20.1	31	372	1	14	1	1	0	0	0	0	0	0	0	0		8.5
1	197	1	2	0	2017-10-18	1581	363			23.3	26	312	2	po	1	1	1	0	1	0	0	0	0	0	5.1	6.5
1	198	1	2	0	2017-10-18	1589	280			24.06	19	228	1	32	1	1	1	0	0	1	0	0	0	0
1	199	1	1	0	2017-10-18	1590	172			24.58	10	120	1	89	0	0	0	0	0	0	0	0	0	0	0.1	7.8
1	200	1	2	0	2017-10-18	1601	364			19.27	26	312	2	po	1	1	1	0	1	0	0	0	0	0	0.1	7.3
1	201	1	3	0	2017-10-18	1618	509			24.44	38	456	2	22	0	0	1	0	1	0	0	0	0	0	0.6	7.2
1	202	1	3	0	2017-10-18	1625	461			25.14	34	408	2	po	0	0	1	0	1	0	0	0	0	0	9.4	6.1
1	203	1	1	0	2017-10-18	1637	305			19.56	21	252	pppd	30	0	0	0	0	0	0	0	0	0	1		9.4
1	204	0	2	0	2017-10-18	1647	486			24.19	36	432	2	28	1	1	1	0	1	0	0	1	0	0		9.4
1	205	0	2	0	2017-10-18	1651	402			19.45	29	348	2	22	1	1	1	0	1	0	1	0	0	0	3.1	5.9
1	206	0	2	0	2017-10-18	1657	222			18.53	14	168	1	69	1	1	1	0	1	0	0	1	0	0	0.1	7.5
1	207	0	2	0	2017-10-18	1660	666			25.76	51	612	2	48	1	0	1	0	1	0	0	0	0	0	5.3	7.9
1	208	0	2	0	2017-10-18	1664	426			21.19	31	372	2	32	1	1	1	0	1	0	0	0	0	0	11.5	6.8
1	209	1	2	0	2017-10-18	1667	438			27.63	32	384	2	10	1	0	1	0	1	0	0	0	0	0	12.6	6.7
1	210	0	2	0	2017-10-18	1671	462			22.98	34	408	2	24	1	0	1	0	1	0	0	0	0	0	5.3	12.4
1	211	0	2	0	2017-10-18	1674	474			21.03	35	420	2	38	1	1	1	0	1	0	0	0	0	0	6.2	7
1	212	0	2	0	2017-10-18	1674	378			29.04	27	324	2	150	1	1	1	0	1	0	1	0	0	0	6.1	6.4
1	213	1	2	0	2017-10-18	1678	415			22.88	30	360	2	17	1	0	0	0	1	0	0	0	0	1		6.9
1	214	1	3	0	2017-10-18	1681	367			21.7	26	312	2	24	0	1	1	0	1	0	0	0	0	0	0.11	6.6
1	215	0	2	0	2017-10-18	1695	187			21.34	11	132	1	39	1	1	1	0	1	0	0	0	0	0		5.4
1	216	0	1	0	2017-10-18	1699	475			18.48	35	420	2	47	0	0	1	0	0	0	0	0	0	0	0.42	6.6
1	217	0	2	0	2017-10-18	709	371			22.94	29	348	2	14	1	0	1	0	1	0	0	0	0	0		6
1	218	1	2	0	2017-10-18	1702	475			22.83	35	420	2	18	1	1	1	0	1	0	0	1	0	1	8.7	6.4
1	219	0	1	0	2017-10-18	1702	259			18.35	17	204	1	74	0	0	0	0	0	0	0	0	0	0	0.1	15.8
1	220	1	2	0	2017-10-18	1706	296			20.83	20	240	1	60	1	1	1	0	1	0	0	0	0	0	0.1	5.9
1	221	1	2	0	2017-10-18	1713	200			23.62	12	144	1	38	1	1	1	0	1	0	0	0	0	0	1.4	6.1
1	222	0	3	0	2017-10-18	1727	272			18.34	18	216	1	30	0	0	1	0	1	0	0	0	0	0	0.1	7.4
1	223	1	3	0	2017-10-18	1737	381			26.73	27	324	2	82	0	1	1	0	1	0	1	0	0	0	5.1	6.2
1	224	1	1	0	2017-10-18	1741	321			26.49	22	264	2	19	0	0	0	0	0	0	0	0	0	0	0.1	6.3
1	225	0	1	0	2017-10-18	1748	201			19.31	12	144	1	47	0	0	1	0	0	0	0	0	0	0	0.43	8.2
1	226	1	2	0	2017-10-18	1778	430			20.02	31	372	2	45	1	0	1	0	1	0	0	0	0	0	0.1	7.8
1	227	0	1	0	2017-10-18	1778	58					0
1	228	1	2	0	2017-10-18	1783	406			28.99	29	348	2	32	1	1	1	1	1	0	0	0	0	0	8	6.8
1	229	0	2	1	2013-08-11	262	440	수술불가/사망		18.08	36	432	2	12	1	1	1	0	1	0	0	1	0	0		14.44
1	230	1	2	1	2015-01-07	796	494	ICH, Cbll		19.23	39	468	2	12	1	1	1	1	1	0	1	1	0	0	12	6.9
1	231	1	2	0	2017-10-18	1811	299			21.31	20	240	1	27	1	1	1	0	1	0	0	0	0	0	0.24	9
1	232	0	2	0	2017-10-18	1821	143			23.88	7	84	1	30	1	0	1	0	1	0	0	0	0	0	0.1	9.4
1	233	1	3	0	2017-10-18	1847	288			23.91	19	228	1	24	0	0	1	0	1	0	0	0	0	0	4.6	6.6
1	234	1	2	0	2017-10-18	1860	421			25.28	30	360	2	8	1	1	1	0	1	0	0	0	0	0	7.2	6.6
1	235	1	2	0	2017-10-18	1867	421			21.96	30	360	2	10	1	0	1	0	1	1	1	0	0	1	13	7.4
1	236	0	3	0	2017-10-18	1868	409			19.98	29	348	2	18	0	0	1	0	0	0	0	1	0	0	0.53	6.6
1	237	0	3	0	2017-10-18	1868	553			22.59	41	492	2	po	0	0	1	0	1	0	0	0	0	0	6	6.3
1	238	0	1	0	2017-10-18	1870	289			17.19	19	228	1	30	1	1	1	0	1	0	0	0	0	0	0.1	14.6
1	239	1	2	0	2017-10-18	1898	494			21.85	36	432	2	35	1	1	1	0	1	0	0	0	0	0	0.78	11.1
1	240	1	2	0	2017-10-18	1898	446			21.68	32	384	2	po	1	0	1	0	1	0	0	0	0	1	4	7.6
1	241	0	2	0	2017-10-18	1898	158			18.73	8	96	1	42	1	0	1	0	1	0	0	0	0	0	0.1	7.8
1	242	1	2	0	2017-10-18	1902	482			20.2	35	420	2	po	1	0	1	0	1	0	0	0	0	0	4.8	5.5
1	243	0	2	0	2017-10-18	1904	242			23.52	15	180	1	60	1	0	1	0	1	0	1	0	0	0	17	9
1	244	1	2	0	2017-10-18	1905	482			17.54	35	420	2	37	1	0	1	0	1	0	1	1	1	1	0.1	6.1
1	245	0	2	0	2017-10-18	1909	98			21.36	3	36	1	31	1	1	1	0	0	0	0	0	0	0	0.1	7.5
1	246	0	2	0	2017-10-18	1912	446			23.38	32	384	2	po	1	0	1	0	1	0	0	0	0	0	4.6	6.1
1	247	0	2	0	2017-10-18	1927	255			21.27	16	192	1	20	1	0	1	0	1	0	0	0	0	0	0.1	7.2
1	248	1	2	0	2017-10-18	1930	219			21.1	13	156	1	24	1	0	1	0	1	0	0	0	0	0	2.4	6.7
1	249	0	2	1	2012-12-07	158	185	Sepsis, DM foot infection		18.7	15	180	1	66	1	1	1	1	1	0	0	0	0	0	0.1	8
1	250	1	1	1	2012-08-24	56	553	Pancreas ca.		20.03	46	552	pppd	15	0	0	0	0	1	0	0	0	0	1	0.21	8.3
1	251	1	2	0	2017-10-18	1937	411			25.65	29	348	2	18	1	0	1	0	1	0	0	0	0	0	3.89	6.6
1	252	1	3	0	2017-10-18	1944	483			24.22	35	420	2	5	0	1	1	1	1	0	1	0	0	0	8.9	7.9
1	253	1	2	0	2017-10-18	1951	292			25.95	19	228	2	po	1	1	1	1	1	0	1	1	0	0	12.4	8.4
1	254	0	2	0	2017-10-18	1952	184			19.83	10	120	1	40	1	0	1	0	1	0	0	0	0	0	0.1	10.4
1	255	1	2	1	2015-03-10	999	296	수술불가/사망		23.72	22	264	2	38	1	1	1	0	1	0	0	1	0	1	5.1	10.7
1	256	0	2	0	2017-10-18	1972	232			20.64	14	168	1	40	1	1	1	0	1	0	0	0	0	0	7.4	8
1	257	0	2	0	2017-10-18	1972	268			21.36	17	204	1	50	1	0	1	1	1	0	0	0	0	0	4	6.9
1	258	0	2	0	2017-10-18	1980	221			18.99	13	156	1	34	1	1	1	0	1	0	0	0	0	0	0.1
1	259	1	1	0	2017-10-18	1982	257			23.21	16	192	1	39	0	1	1	0	1	0	0	0	0	0	0.1	8.4
1	260	1	2	0	2017-10-18	1993	209			23.64	12	144	1	18	1	0	1	0	1	0	0	0	0	0	2	7.7
1	261	0	2	0	2017-10-18	2000	293			15.72	19	228	1	45	1	1	1	0	1	0	0	0	0	0	0.1	8.6
1	262	0	2	0	2017-10-18	2010	414			20.02	29	348	2	14	1	0	1	0	0	0	0	0	0	0	0.18	8.1
1	263	0	2	0	2017-10-18	2010	330			20.29	22	264	2	14	1	0	1	0	1	0	0	0	0	0	3.3	9.2
1	264	0	2	1	2014-05-16	759	348			22.1	27	324	2	24	1	0	1	0	1	0	0	0	0	0	4.4	8.1
1	265	1	2	0	2017-10-18	2021	546			23.59	40	480	2	45	1	0	1	0	1	0	1	0	0	1		5.9
1	266	0	2	0	2017-10-18	2049	211			16.67	12	144	1	60	1	0	1	0	1	0	0	1	1	0
1	267	1	3	0	2017-10-18	2071	428			24.43	30	360	2	26	0	1	1	0	1	0	0	0	1	0	0.1	7
1	268	1	3	1	2013-04-03	415	493	Variant angina		19.96	40	480	2	44	0	1	1	1	1	0	1	0	0	1
1	269	1	2	0	2017-10-18	2080	368			26.08	25	300	2	40	1	1	1	1	1	0	0	0	0	0
1	270	0	3	0	2017-10-18	2093	140			20.64	6	72	1	40	0	0	0	0	0	0	0	0	0	0	0.1	7.2
1	271	0	3	0	2016-04-03	1535	338			24.19	24	288	2		0	0	1	1	1	0	1	0	0	0	0.45	6.4
1	272	0	2	0	2017-10-18	2106	369			22.92	25	300	1	44	1	1	1	0	1	0	1	1	0	0	1.3	10.1
1	273	1	3	1	2015-09-06	1349	392			25.4	29	348	2	25	0	0	1	0	1	1	0	0	0	1		9.5
1	274	0	2	0	2017-10-18	2140	358			19.11	24	288	2	4	1	0	0	0	1	0	0	0	0	0
1	275	1	2	0	2017-10-18	2141	334			25.37	22	264	2	48	1	1	1	1	1	0	1	1	0	0		5.7
1	276	1	2	0	2017-10-18	2143	430			23.01	30	360	2	24	1	0	1	0	1	0	0	0	0	0	0.74	7.77
1	277	0	2	0	2017-10-18	2144	490			22.75	35	420	2	14	1	0	1	0	1	0	0	1	0	0
1	278	1	2	0	2017-10-18	2148	490			25.93	35	420	2	PO	1	0	1	0	1	0	0	0	0	1	6.3	6.6
1	279	1	1	0	2017-10-18	2154	574			22.73	42	504	Chr pancreatitis	28	0	1	0	0	1	1	0	0	0	1	0.19	8.8
1	280	0	2	0	2017-10-18	2154	346			21.21	23	276	2	17	1	0	1	0	1	0	0	0	0	0	0.1	8.9
1	281	0	2	0	2017-10-18	2168	215			24.24	12	144	1	55	1	0	1	0	1	0	0	0	0	0	2.3	6.1
1	282	1	2	0	2017-10-18	2169	431			31.38	30	360	2	45	1	1	1	0	1	0	0	0	0	0		5.7
1	283	0	3	0	2017-10-18	2172	515			26.34	37	444	2	54	0	1	1	0	1	0	0	0	0	0	4.9	8.3
1	284	0	2	0	2017-10-18	2203	432			25.46	30	360	2	16	1	0	1	0	1	0	1	1	0	0	5.2
1	285	1	3	0	2017-10-18	2217	552			24.7	40	480	2	16	0	0	1	0	1	0	0	0	0	1	1.1	7.4
1	286	0	2	0	2017-10-18	2232	301			21.83	19	228	1	42	1	0	1	0	1	0	0	0	0	0	0.1	6.9
1	287	1	2	0	2016-05-14	1717	224			22.83	14	168	1	34	1	0	1	0	1	0	0	0	0	0	0.42	7.7
1	288	1	3	0	2017-10-18	2266	410			31.25	28	336	2	116	0	0	1	0	1	0	0	0	0	1	9.4	7.4
1	289	1	3	0	2017-10-18	2273	74			24.21		0		po	0	0	0	0	1	0	0	0	0	2	3.8	8.6
1	290	1	3	0	2017-10-18	2275	446			22.52	31	372	2	30	0	0	0	0	1	0	0	0	0	0	1.8	11.4
1	291	0	2	0	2017-10-18	2284	435			16.4	30	360	2	16	1	0	1	0	1	0	0	1	0	0	0.1	11.8
1	292	1	2	0	2017-10-18	2284	555			23.32	40	480	2	po	1	0	0	0	1	0	0	0	0	0	11.4	5.8
1	293	0	2	0	2017-10-18	2287	243			22.59	14	168	1	54	1	0	1	0	1	0	0	0	0	0	7.3	6.9
1	294	0	2	0	2017-10-18	2296	531			22.41	38	456	2	30	1	1	1	0	1	0	0	0	0	0	0.92	8.1
1	295	1	2	0	2017-10-18	2297	231			31.1	13	156	1	17	1	0	1	0	1	0	0	0	0	1	1.2
1	296	0	2	0	2017-10-18	2305	423			18.78	29	348	2	18	1	1	1	0	1	0	0	0	0	0	0.87	6.3
1	297	0	2	0	2017-10-18	2311	255			19.93	15	180	1	30	1	0	1	0	1	0	0	0	1	0	19.8	7.3
1	298	1	2	0	2017-10-18	2312	591			23.43	43	516	2	30	1	0	0	0	1	0	0	0	0	0	6.7	7.6
1	299	1	2	0	2017-10-18	2316	256			30.59	15	180	1	125	1	0	1	0	1	0	0	0	0	1	0.1	8.2
1	300	1	3	0	2017-10-18	2317	436			22.36	30	360	2	98	0	0	1	0	1	0	0	0	0	0	7.6	6.6
1	301	0	2	0	2017-10-18	2322	136			17.58	5	60	1	31	1	0	1	0	1	0	0	0	0	0	0.1	7.3
1	302	0	3	0	2017-10-18	2322	316			30.49	20	240	2	24	0	0	1	0	1	0	0	1	0	0	12.5	8.9
1	303	1	2	0	2017-10-18	2323	532			22.53	38	456	2	26	1	0	1	0	1	0	0	0	0	0	2.8	6.6
1	304	1	2	0	2017-10-18	2329	352			21.8	23	276	2	24	1	0	1	0	1	0	0	0	0	0	12.2	7.5
1	305	0	2	0	2017-10-18	2349	257			19.81	15	180	1	25	1	0	1	0	1	0	0	0	0	0	0.1	8.3
1	306	0	2	0	2017-10-18	2350	317			20.62	20	240	2	34	1	0	1	0	1	0	0	0	0	0
1	307	0	3	0	2017-10-18	2352	521			23.39	37	444	2	14	0	1	1	0	1	0	0	0	0	0	2.3	8.1
1	308	1	2	0	2017-10-18	2367	233			31.1	13	156	1	54	1	1	1	0	1	0	0	0	0	1	1.2
1	309	1	2	0	2017-10-18	2371	257			25.83	15	180	1	8	1	0	1	0	1	0	0	0	0	1	5.3	6.4
1	310	1	3	0	2017-10-18	2375	558			21.15	40	480	2	36	0	1	1	0	1	0	1	0	0	1	17.8	7.2
1	311	0	1	0	2017-10-18	2385	330			21.16	21	252	2	62	0	1	1	0	1	0	0	0	0	0	0.1	6.5
1	312	0	2	0	2017-10-18	2394	462			19.93	32	384	2	16	1	0	1	0	1	0	0	0	0	0
1	313	1	2	0	2017-10-18	2394	270			22.84	16	192	1	20	1	0	1	0	1	0	0	0	0	0	1.3
1	314	0	2	0	2017-10-18	2413	223			18.25	12	144	1	44	1	0	1	0	1	0	0	0	0	0	4.9	7.8
1	315	1	2	0	2017-10-18	2428	343			18.94	22	264	1	40	1	0	0	0	1	0	0	0	0	0	0.1
1	316	1	2	0	2017-10-18	2434	320			19.84	20	240	1	60	1	1	1	1	1	0	0	0	0	1	0.52	9.6
1	317	1	3	0	2017-10-18	2455	596			25.71	43	516	2	po	0	0	0	0	1	0	0	0	0	1	5.9	6.5
1	318	1	2	0	2017-10-18	2476	549			27.13	39	468	2	30	1	0	1	0	1	0	1	0	0	1	15.2	5.3
1	319	1	3	0	2017-10-18	2476	441			24.62	30	360	2	25	0	1	1	0	1	0	1	0	0	0	3.9	7
1	320	0	2	0	2017-10-18	2477	477			23.42	33	396	2	20	1	1	1	0	1	0	0	0	0	0		8.3
1	321	1	3	0	2017-10-18	2485	417			27.53	28	336	2	20	0	1	1	0	1	0	0	0	0	1	6.3	7.4
1	322	0	3	0	2017-10-18	2508	394			23.22	26	312	2	42	0	1	1	1	1	0	0	0	0	0	1.8	12.7
1	323	0	1	0	2017-10-18	2511	286			20.48	17	204	1	30	0	0	1	0	1	0	0	0	0	0	0.1	9
1	324	1	2	0	2016-07-16	2066	343			28.2	23	276	2	33	1	1	1	0	1	0	0	0	0	0	7.7	7.5
1	325	0	2	0	2017-10-18	2534	359			18.49	23	276	2	16	1	1	1	0	1	0	0	0	0	0	4.9	8.9
1	326	0	2	0	2016-06-01	2077	332			21.8	22	264	2	40	1	0	1	0	1	0	0	0	0	0	5.3	6.7
1	327	1	2	1	2012-08-02	695	238			24.06	18	216	1	po	1	0	1	0	1	0	1	0	0	1	10.5	6.7
1	328	1	1	0	2017-10-18	2613	601			17.91	43	516	pppd	po	0	0	0	0	0	0	0	0	0	1	0.29	15.9
1	329	1	2	0	2017-10-18	2623	434			29.02	29	348	2	po	1	0	1	0	1	0	0	0	0	1	13.2	5.7
1	330	1	2	1	2012-04-25	621	164			23.26	12	144	1	18	1	0	1	0	1	0	0	0	0	0	0.1	8
1	331	1	2	0	2017-10-18	2630	542			19.38	38	456	2	35	1	1	1	0	1	0	0	0	0	0	1.8	8.1
1	332	0	2	0	2016-05-14	2115	417			29.47	29	348	2	17	1	1	1	0	1	0	0	0	0	0	7.6	7
1	333	0	2	0	2017-10-18	2644	446			19.78	30	360	1	18	1	0	1	1	1	0	0	0	0	0	0.1	11.1
1	334	0	2	1	2015-11-11	1941	243			18.73	15	180	2	30	1	0	1	0	1	0	0	0	0	0	6.2	13.6
1	335	1	3	0	2017-10-18	2651	447			22.99	30	360	2	60	0	0	1	1	1	0	0	0	0	0	14.7	11.7
1	336	1	3	0	2017-10-18	2665	555			24.45	39	468	2	po	0	0	0	0	1	0	0	0	0	0	23.6	8.3
1	337	1	2	0	2016-05-28	2174	227			19.13	13	156	1	30	1	1	1	1	1	0	0	0	0	0	2.7	8.9
1	338	0	1	1	2011-07-27	425	241			27.15	19	228	1	34	0	1	1	1	0	0	0	0	0	0	0.1	8.8
1	339	1	1	0	2017-10-18	2710	329			23.04	20	240	2	50	0	1	0	0	0	0	0	0	0	1	0.1	10.1
1	340	1	3	0	2017-10-18	2735	281			25.39	16	192	1	45	0	1	1	1	1	0	0	0	0	1	0.1	6.8
1	341	0	2	0	2017-10-18	2746	318			20.03	19	228	1	30	1	0	1	0	1	0	0	0	0	0	1.2	6.8
1	342	1	3	0	2017-10-18	2756	450			25.26	30	360	2	32	0	0	1	1	1	0	0	0	0	0	1.8	7.5
1	343	1	3	0	2017-10-18	2756	414			21.3	27	324	2	PO	0	0	0	0	1	0	0	0	0	0	4.8	7.9
1	344	0	2	0	2017-10-18	2763	426			25.39	28	336	2	12	1	0	1	0	1	0	0	1	0	0	7.7	6.7
1	345	1	2	1	2012-05-17	815	482	SCLC, ENCEPHALITIS		22.12	38	456	2	24	1	1	1	1	1	1	0	1	0	0	4.5	5.9
1	346	1	3	0	2017-10-18	2808	548			24.72	38	456	2	25	0	1	1	0	1	0	0	0	0	0	4.9	5.9
1	347	0	2	0	2017-10-18	2826	248			21.23	13	156	1	24	1	0	1	0	0	0	0	0	0	0	0.1
1	348	0	2	0	2016-04-30	2299	495			19.78	35	420	2	18	1	0	1	0	1	0	1	0	0	0	1.5	6
1	349	1	2	1	2012-01-27	773	217			19.95	16	192	1	25	1	0	1	0	1	0	0	0	0	0
1	350	0	2	0	2017-10-18	2864	430			20.45	28	336	2	8	1	1	1	0	1	0	0	0	0	0	10.7
1	351	1	2	0	2017-10-18	2871	238			20.42	12	144	1	30	1	1	1	0	1	0	0	0	0	1	0.1	12.5
1	352	1	1	0	2017-10-18	2884	430			25.39	28	336	2	42	0	0	0	0	0	0	0	0	0	1	1.6	5.9
1	353	1	3	0	2017-10-18	2885	430			22.4	28	336	2	22	0	1	1	0	1	0	0	0	0	0	2.8	9.4
1	354	0	3	0	2017-10-18	2889	310			19.05	18	216	1	44	0	0	1	0	1	0	0	0	0	0	0.1	5.9
1	355	0	2	0	2017-10-18	2952	529			25.27	36	432	2	18	1	0	1	0	1	0	0	0	0	0	9.3	10.4
1	356	1	3	1	2009-11-22	86	122			16.23	10	120	1	20	0	0	1	1	1	0	0	0	0	0	1.2	7
1	357	0	2	1	2011-09-08	758	264			22.66	20	240	2	46	1	0	1	0	1	0	1	0	0	0	5.2
1	358	1	1	1	2012-05-28	1025	201			16.85	14	168	1	60	0	0	0	0	0	0	0	0	0	1	0.1	12.6
1	359	1	3	0	2017-10-18	2998	446			23.53	29	348	2	20	0	0	0	0	1	0	0	0	0	0	0.1	6
1	360	1	1	0	2017-10-18	3008	614			23.18	43	516	2	47	0	0	0	0	0	0	0	0	0	0	0.1	7.3
1	361	1	3	0	2017-10-18	3025	483				32	384	2	22	0	0	1	0	0	1	0	0	0	0		5.7
1	362	1	2	0	2017-10-18	3029	651			21.8	46	552	2	10	1	0	1	1	1	0	0	0	0	1	2.1	6.9
1	363	1	2	1	2010-12-22	545	17	Necrotizing pneumonia		19.71		0	2	28	1	1	1	0	1	0	0	0	0	1	0.1	7.6
1	364	1	3	0	2017-10-18	3047	520			21.38	35	420	2	22	0	1	1	0	1	0	1	0	0	0	4.1	6.4
1	365	0	2	0	2017-10-18	3050	364			16.2	22	264	2	22	1	0	0	0	1	0	0	0	0	0	6.3	7.2
1	366	0	3	0	2017-10-18	3051	400			24.39	25	300	2	30	0	0	1	0	0	0	0	0	0	0	3.1	6.7
1	367	1	1	0	2017-10-18	3102	293				16	192	1	50	0	0	0	0	0	0	0	0	0	0	0.38	5.1
1	368	1	1	0	2017-10-18	3110	210			22.14	9	108	1	14	0	0	1	0	0	0	0	0	0	1	0.3	12.1
1	369	1	3	0	2017-10-18	3116	546			22.52	37	444	2	60	0	1	1	0	1	0	0	0	0	0	4.5	7.9
1	370	1	3	0	2017-10-18	3145	583			25.47	40	480	2		0	1	1	0	1	0	0	1	0	0	1.3	7.5
1	371	1	1	0	2017-10-18	3152	235			17.15	11	132	1	80	0		1	0	1	0	0	0	0	0	0.38	5.9
1	372	0	3	0	2017-10-18	3158	283			18.03	15	180	1	59	0		1	0	1	0	0	0		0	4.9	7.2
1	373	1	1	0	2017-10-18	3165	344			25.66	20	240	2	PO	0	1	0	1	1	0	0	0	0	0	0.1	9
1	374	0	2	0	2017-10-18	3190	248			20.55	12	144	1	42	1		1	0	0	0	0	0	0	0	0.1	13.2
1	375	1	3	0	2017-10-18	3194	524			21.21	35	420	2		0		1	0	1	0	0	0	0	0	0.48	8.5
1	376	0	2	1	2010-04-20	459	255			16.23	20	240	1	29	1		1	0	1	0	0	0	0	0	0.71	8.4
1	377	1	2	1	2009-05-09	117	399	Hemophagocytic histiocytosis		19.27	33	396	2	18	1		1	0	1	0	1	0	0	0
1	378	1	3	0	2017-10-18	3204	441			23.53	28	336	2	po	0	1	1	0	1	0	1	0	0	0	0.95	8.6
1	379	1	2	0	2017-10-18	3211	345			29.58	20	240	2	30	1	1	1	0	1	1	0	0	0	0	4.3	9
1	380	1	2	1	2014-08-25	2065	247			20.96	15	180	1	8	1		1	0	1	0	0	0	0	0	2.9	8.3
1	381	1	2	0	2017-10-18	3240	526			23.44	35	420	2	20	1		1	1	1	0	0	0	0	0	13.2	7.4
1	382	1	2	0	2017-10-18	3277	527			21.11	35	420	2	20	1	1	1	0	1	1	0	1	0	0	7.4	7
1	383	1	2	1	2015-11-11	2578	396			23.5	26	312	2	30	1		1	0	1	0	0	1	0	0	1.8	7.5
1	384	0	2	1	2008-12-14	83	122			18.43	10	120	1	47	1		1	0	1	0	0	0	0	0	0.1	6.3
1	385	0	2	0	2017-10-18	3338	481			18.3	31	372	2	12	1		1	0	1	0	0	0	0	0	6.6	7.6
1	386	1	2	0	2017-10-18	3358	410			26.77	25	300	2	26	1		1	0	1	0	0	0	1	0	5.3	6
1	387	1	2	1	2012-03-05	1309	115			18.67	6	72	1	26	1		1	0	1	0	0	0	0	0	0.1	8.2
1	388	1	2	1	2010-07-18	738	444	sepsis d/t CAPD peritonitis		14.2	35	420	2	6	1		0	0	1	0	0	1	1	0	1.8	7.3
1	389	1	1	0	2017-10-18	3393	411			27.68	25	300	2	40	0	1	1	0	0	0	0	0	0	0	1.3
1	390	0	2	0	2017-10-18	3397	327			20.06	18	216	2	35	1		0	0	0	0	0	0	0	0	0.94	12.8
1	391	1	3	0	2017-10-18	3407	507			25.82	33	396	2	15	0		1	0	1	0	1	0	0	0	0.54	9.6
1	392	1	1	0	2017-10-18	3409	148			17.86	3	36	1	40	0		0	0	0	0	0	0	0	0	0.3	6.9
1	393	1	3	0	2017-10-18	3449	617			21.63	42	504	2	PO	0		1	0	1	0	0	0	0	0	4.7	5.4
1	394	1	2	0	2017-10-18	3465	389			20.2	23	276	2	37	1		1	0	1	0	0	0	1	0	0.1	8
1	395	1	2	0	2017-10-18	3481	318			24.72	17	204	1	60	1	1	1	0	1	0	0	0	0	0	0.1	7.4
1	396	1	3	0	2017-10-18	3484	414			24.68	25	300	2	PO	0	1	1	0	1	0	0	0	0	0	2	7.3
1	397	0	2	0	2017-10-18	3487	462			20.89	29	348	2	20	1	1	1	0	1	1	0	0	0	0	1.8	7.3
1	398	0	2	1	2012-10-12	1675	235			19.98	15	180	1	21	1	1	1	0	1	0	0	0	0	0	0.1	7.8
1	399	0	2	0	2014-09-18	2386	342			23.57	22	264	2		1		1	0	1	0	0	0	0	0	0.1	9
1	400	1	2	0	2017-10-18	3513	307			25.63	16	192	1	16	1	1	1	0	1	0	1	0	0	0	0.1	5.3
1	401	1	1	0	2017-10-18	3536	380				22	264	1	48	0	0	0	0	0	0	0	0	0	0	0.1
1	402	1	1	0	2017-10-18	3537	332			20.43	18	216	2	40	0	1	1	0	1	0	0	0	0	0	0.71	8.1
1	403	0	2	1	2010-04-08	808	506			19.15	40	480	2	PO	1		1	0	1	0	0	0	0	0		6.8
1	404	0	1	0	2017-10-18	3582	321				17	204	1	26	1	1	1	0	1	0	0	0	0	0	0.1	5.4
1	405	1	2	1	2011-02-23	1213	363			21.85	27	324	2	20	1		1	0	1	0	0	0	0	0	6.5	10
1	406	0	2	0	2017-10-18	3645	323			23.88	17	204	1	PO	1		1	0	1	0	0	0	0	0	4.6	5
1	407	1	3	0	2017-10-18	3701	589			25.04	39	468	2	60	0	1	1	1	1	0	0	0	0	1	3.8	8.3
1	408	1	2	1	2009-11-22	842	555	Bacterial pneumonia		20.51	44	528	2	13	1	1	1	1	1	0	1	1	0	1	0.1	10.8
1	409	0	2	0	2017-10-18	3733	434				26	312	2	27	1		1	0	1	0	0	0	0	0	0.1	6.6
1	410	1	2	0	2017-10-18	3764	615			18.89	41	492	2	8	1	1	1	0	1	0	1	0	0	0
1	411	0	3	0	2017-10-18	3778	460			22.5	28	336	2	36	0	0	1	0	1	0	1	0	0	0	0.1	6.8
1	412	1	2	1	2015-06-05	2933	492	Infectioous endocarditis			33	396	2	27	1		1	0	1	0	0	1	0	0	4.7	6.3
1	413	1	2	0	2017-10-18	3806	425			26.15	25	300	2	po	1	1	1	1	1	0	1	0	0	1	13.5	5.88
1	414	1	2	1	2007-06-24	108	375			20.56	31	372	2	34	1		0	1	1	0	0	0	0	0	4.8	7.8
1	415	1	2	0	2017-10-18	3887	655			19.04	44	528	2	18	1	1	1	1	1	0	0	0	0	0		7.9
1	416	1	2	1	2013-01-10	2151	466			23.73	33	396	2	22	1	1	0	1	1	0	0	0	0	0	5.1	6.9
1	417	0	2	0	2017-10-18	3935	213			19.72	7	84	1		1		1	0	0	0	0	0	0	0	0.1	9.3
1	418	1	3	0	2017-10-18	3949	657			18	44	528	2	26	0		0	0	1	0	0	0	0	0	12.6	8.5
1	419	0	2	1	2008-12-13	726	239			19.22	18	216	1	26	1	1	1	0	1	0	0	0	0	0	0.1	15.6
1	420	1	2	1	2013-04-04	2303	435				30	360	2		1	1	1	0	1	0	0	0	0	0	1	6.4
1	421	1	1	0	2017-10-18	3964	382				21	252	2	25	0		0	0	0	0	0	0	0	0	0.1
1	422	1	3	0	2017-10-18	3974	550			25.31	35	420	2	80	0		1	1	1	0	0	0	0	1	1.6	8.6
1	423	1	1	0	2017-10-18	3984	250				10	120	1	48	0	1	1	0	0	0	0	0	0	0	0.74
1	424	0	1	0	2017-10-18	3991	251			19.47	10	120	1	43	0	0	0	0	0	0	0	0	0	0	1.6	16
1	425	0	1	0	2017-10-18	4006	455			19	27	324	1	18	0	0	0	0	0	0	0	0	0	0	0.1	7
1	426	0	2	1	2015-08-05	3213	177			21.24	6	72	1	60	1		1	0	0	0	0	0	0	0	0.1	7
1	427	1	1	0	2017-10-18	4032	300			20.14	14	168	1	28	0		0	0	0	0	0	0	0	1	0.1	9.4
1	428	1	2	1	2011-04-01	1659	366			25.87	26	312	2		1		1	0	1	0	1	1	0	0	12.1	7.3
1	429	0	1	0	2017-10-18	4065	289				13	156	1	47	0	0	0	0	0	0	0	0	0	0	1.8	8.2
1	430	1	2	1	2007-06-01	275	249			21.58	20	240	1	12	1	1	1	0	1	0	0	0	0	0
1	431	0	1	0	2017-10-18	4083	302				14	168	1	15	0	0	0	0	0	0	0	0	0	0	0.1	17.2
1	432	0	1	0	2017-10-18	4089	278				12	144	1	44	0	0	0	0	0	0	0	0	0	0	0.1	8.5
1	433	1	3	0	2017-10-18	4116	495			21.15	30	360	2	po	0		.	0	1	0	0	0	0	0	2.9	7.5
1	434	1	1	0	2017-10-18	4130	291			20.3	13	156	1	48	0	0	0	0	0	0	0	0	0	0	0.1	8.8
1	435	1	3	1	2013-08-18	2615	445	CVA depressive disorder		25.38	30	360	2	16	0	1	0	0	1	0	0	0	0	1	0.18	10.1
1	436	1	1	0	2017-10-18	4137	555				35	420	2	25	0	0	2	0	0	0	0	0	0	0	0.39	8.3
1	437	1	3	0	2017-10-18	4151	496			23.76	30	360	2	10	0	0	1	0	1	0	0	0	0	1	0.71	5.5
1	438	0	2	1	2010-12-14	1685	331	Angina		21.76	23	276	2	30	1		1	0	1	0	0	0	0	0	0.1	9.5
1	439	0	2	0	2017-10-18	4195	581			23.62	37	444	2	20	1	1	1	1	1	1	0	0	0	0	4.7	7.4
1	440	1	2	0	2017-10-18	4207	270			28.03	11	132	1	70	1	1	1	0	1	0	0	0	0	0	10.7	10.6
1	441	0	1	0	2017-10-18	4242	607				39	468	2	64	0	1	1	0	0	0	0	0	0	0	1.63	9.6
1	442	1	1	0	2017-10-18	4254	283			25.88	12	144	1	38	0	0	0	0	0	0	0	0	0	0	0.47	6.7
1	443	0	1	0	2017-10-18	4269	320			18.36	15	180	1	40	0	0	1	0	0	0	0	1	0	0	0.1	12.5
1	444	0	1	0	2017-10-18	4289	284			26.5	12	144	1	11	0	0	0	0	0	0	0	0	0	0	0.1	9.9
1	445	1	1	0	2017-10-18	4305	297			22.59	13	156	1	56	0	0	0	0	0	0	0	0	0	0	0.1	8.5
1	446	1	1	0	2017-10-18	4307	249			20.74	9	108	1	80	0	0	0	0	0	0	0	0	0	0	0.1	7.7
1	447	0	1	0	2017-10-18	4318	369			20.35	19	228	1	24	0	0	1	0	0	0	0	0	0	0	0.1	12
1	448	1	1	0	2017-10-18	4326	322			18.22	15	180	1	30	0	0	0	0	0	0	0	0	0	0	0.1	8.9
1	449	1	1	0	2017-10-18	4328	286			20.57	12	144	1	40	0	0	1	0	0	0	0	0	0	0
1	450	0	2	0	2017-10-18	4338	286				12	144	1	43	1	0	1	0	1	0	0	0	0	0	0.1	7.7
1	451	0	2	0	2017-10-18	4345	466			18.55	27	324	2	30	1		1	0	1	0	0	0	0	0	0.62	5.7
1	452	1	1	0	2017-10-18	4347	262				10	120	1	30	0	0	0	0	0	0	0	0	0	0	0.1	12.8
1	453	1	1	0	2017-10-18	4347	394				21	252	2	47	0	0	0	0	0	0	0	0	0	0	0.62	10.8
1	454	1	1	0	2017-10-18	4353	287			26.02	12	144	1	50	0	1	1	0	0	0	0	0	0	0	0.1	8
1	455	0	2	0	2017-10-18	4366	359			15.82	18	216	1	24	1		1	0	1	0	0	0	0	0	0.1	8.4
1	456	0	2	0	2017-10-18	4367	359			17.62	18	216	1	14	1		1	0	1	0	0	0	0	0	1.5	6.6
1	457	1	3	0	2017-10-18	4394	504			21.58	30	360	2		0	0	0	0	1	0	1	0	0	1	1	8.8
1	458	0	2	1	2013-04-08	1347	524			21.15	40	480	2	po	1		1	0	1	0	0	0	0	0	9.6	8.3
1	459	0	1	0	2017-10-18	4481	579			23.03	36	432	2	33	0		1	0	0	0	0	0	0	0	0.1	7.2
1	460	1	2	0	2017-10-18	4674	441			19.95	24	288	2	15	1		0	0	1	0	0	0	0	0
1	461	0	1	0	2017-10-18	4885	400			20.07	20	240	pppd	18	0	0	0	0	0	0	0	0	0	0	0.1	6.6
1	462	0	2	1	2013-07-14	1623	197			20.7	12	144	1	22	1		1	0	1	0	0	0	0	0	0.1	7
1	463	1	2	1	2010-05-21	2216	432			27.22	30	360	2	60	1		1	0	1	0	0	0	0	0	1
1	464	1	2	1	2013-04-28	3333	325			21.38	18	216	1	34	1		1	0	1	0	0	0	0	0	4.6	8
1	465	0	2	0	2017-10-18	869	352				27	324	1	26	1		0	0	1	0	0	0	0	0	0.1	11.3
1	466	0	2	0	2017-10-18	5160	505			18.59	28	336	2	20	1		1	0	0	0	0	0	0	0	0.1	9.9
1	467	0	1	0	2017-10-18	5210	471				25	300	2	40	0		1	0	0	0	0	0	0	0	0.1	6.3
1	468	0	1	0	2017-10-18	5245	340				14	168	1	65	0		1	0	0	0	0	0	0	0	0.1	7.2
1	469	1	2	0	2017-10-18	5289	293				10	120	1		1		1	0	1	0	1	1	0	1	0.1	9.1
1	470	1	1	0	2017-10-18	5317	354			24.51	15	180	1		0		1	0	0	0	0	0	0	0	0.1	10.1
1	471	0	3	0	2017-10-18	5335	451			21.22	23	276	1	22	0		0	0	1	0	0	0	0	0	2.9	6.6
1	472	0	2	1	2010-09-05	1129	313			18.73	23	276	1	14	1		1	0	1	0	0	0	0	0	5	9.4
1	473	1	1	0	2017-10-18	5592	531				29	348	2	35	0		1	0	0	0	0	0	0	0	0.21	5.3
1	474	0	3	0	2017-10-18	5604	376			18.89	16	192	1	16			1	0	1	0	0	0	0	0	0.17	8.2
1	475	1	3	0	2017-10-18	5629	580			24.24	33	396	2	30	0		1	0	1	1	0	0	0	0	2.5	6.9
1	476	1	1	1	2014-12-06	4609	751	CVA, Cardiac		24.27	50	600	2	40	0	1	1	0	1	1	0	0	0	1	0.11	7.1
1	477	0	2	1	2005-07-07	1230	268				19	228	1		1		1	0	0	0	0	0	0	0		8.6
1	478	0	2	1	2004-01-28	707	203			25.57	15	180	1	20	1		1	0	1	0	0	0	0	0	1.3	6.6
1	479	0	2	1	2006-08-30	1716	236				15	180	1	14	1		0	0	0	0	0	0	0	0	2.4	9.1
1	480	0	1	0	2017-10-18	5830	467			18.92	23	276	2	20	0	1	0	0	0	0	0	0	0	0	0.78	7.8
1	481	0	2	1	2005-03-21	1244	328				24	288	2		1		1	0	1	0	0	0	0	0	28.1	7.9
1	482	0	3	0	2017-10-18	5903	361			16.7	14	168	1		0	1	1	0	1	0	0	0	0	0	1.2	8.6
1	483	0	1	0	2017-10-18	5917	350				13	156	1	42	0		1	0	0	0	0	0	0	0	0.1	10
1	484	1	1	0	2017-10-18	5917	434				20	240	1	32		1	1	0	0	0	0	0	0	0
1	485	1	1	0	2017-10-18	5922	362				14	168	1	20	0		1	0	0	0	0	0	0	0	0.44	10.9
1	486	0	3	1	2008-05-09	2528	287	Infective endocarditis, AVPR			17	204	1		0		1	1	1	1	1	1	0	0	0.77	12.3
1	487	0	2	0	2017-10-18	6081	475				23	276	1	40	1	1	1	0	1	0	0	0	0	0	0.32
1	488	1	2	0	2017-10-18	6120	405			21.34	17	204	1	20	1		1	0	1	0	0	0	0	0	1.9
1	489	0	1	0	2017-10-18	6185	431				19	228	1	30	0	1	1	0	0	0	0	0	0	0	0.1	7
1	490	0	2	1	2003-02-05	931	222			20.71	16	192	1	36	1	0	1	0	1	0	0	0	0	0	0.1	8.52
1	491	0	1	0	2017-10-18	6315	531				27	324	2	30	0	0	0	0	0	0	0	0	0	0	3
1	492	1	2	1	2011-05-31	4018	300				14	168	1	15	1		1	0	1	0	0	1	0	0	4.1
1	493	0	2	1	2002-07-26	835	231				17	204	1	32	1		1	0	0	0	0	0	0	0	0.1	11.5
1	494	1	2	1	2007-03-02	2515	418	hepatic encephlopathy			28	336	2	22	1	1	1	0	1	0	0	0	0	0	0.1	7.1
1	495	0	2	0	2017-10-18	6410	342				11	132	1	52	1	1	1	0	1	0	0	0	0	0	0.1	6
1	496	0	2	1	2011-05-11	4061	289				13	156	1	42	1		0	0	1	0	0	1	1	0	0.1	9.2
1	497	1	1	0	2017-10-18	6419	450			21.29	20	240	2	30	0		1	0	0	0	0	0	0	0	0.1
1	498	0	2	1	2011-12-26	4310	405				22	264	2	20	1		1	0	0	0	0	0	0	0	0.59
1	499	0	1	0	2017-10-18	6437	691				40	480	2		0		1	0	0	0	0	0	0	0	0.1
1	500	0	2	1	2008-11-27	3195	284			22.43	15	180	1	16	1	1	1	1	0	0	0	0	0	0	0.81	9
1	501	1	2	1	2000-04-29	64	314			22.08	26	312	2	36	1	1	1	1	1	0	0	0	0	0	0.3
1	502	1	1	0	2002-08-08	899	125				8	96	1	70	0	0	1	0	0	0	0	0	0	0
1	503	0	2	1	2002-08-08	909	221			18.01	16	192	1	20	1	1	1	0	1	0	0	0	0	0	0.1	7.1
1	504	1	1	1	2001-01-22	346	455			16.28	37	444	2	38	0	1	0	0	0	0	1	0	0	1	0.2	2
2	1	1	2	0	2008-05-26	3058	160			23.9	5	60	1		1	0	1	0	1	0	0	0	0	0	0.1	6.3
2	2	0	2	0	2013-08-27	4941	354			19.2	16	192	1	36	1	0	1	0	0	0	0	0	0	1	1.3	11.6
2	3	1	1	0	2000-08-18	172	377			20.7	31	372	1	45	0	0	0	0	0	0	0	0	0	0	1.8	9
2	4	0	1	0	2000-10-07	116	135			23.5	11	132	1	56	0	0	1	0	0	0	0	0	0	0	0.77	10.8
2	5	1	1	1	2000-10-18	123	160	infection		17.92	13	156	1	24	0	0	1	0	0	0	0	0	0	0	0.1	17
2	6	1	2	0	2017-10-18	6300	482			18.37	23	276	1		1	0	1	0	1	0	0	0	0	0	4.8	6.5
2	7	1	2	0	2017-10-18	6284	326			21.51	10	120	1	40	1	0	1	0	1	0	0	0	0	0	0.1	14.8
2	8	0	2	0	2017-10-18	6163	442			19.68	20	240	1	10	1	0	1	0	1	0	0	0	0	0	27.2	6.7
2	9	1	2	0	2017-10-18	6027	354			24.01	13	156	1	30	1	0	1	0	1	0	0	0	0	0	0.1	9.4
2	10	1	2	0	2017-10-18	5941	375			25.09	15	180	1	30	1	0	1	0	1	0	0	0	0	0	0.1	6.2
2	11	1	2	0	2017-10-18	5875	469			18.9	23	276	1	16	1	0	1	0	0	0	0	0	0	0	0.1	6.5
2	12	1	2	0	2017-10-18	5780	489			19.49	25	300	1	26	1	0	1	0	1	0	0	0	0	0	0.1	12.5
2	13	1	2	0	2017-10-18	5436	418			21.16	20	240	1		1	0	0	0	0	0	0	0	0	0	4.2	5.8
2	14	1	2	0	2017-10-18	5408	345			19.25	14	168	1	24	1	1	1	0	0	0	0	0	0	0	0.1	9.8
2	15	1	2	0	2004-08-07	579	187			21.82	14	168	1		1	1	1	0	1	0	0	0	0	0	0.1	10.7
2	16	0	2	0	2003-04-02	8	324.2			19.78	27	324	1	20	1	0	1	0	1	0	0	0	0	0	0.9	9
2	17	0	2	0	2017-10-18	5184	386			19.57	18	216	1	40	1	0	1	0	1	0	0	0	0	0	6.6	11.8
2	18	0	2	0	2017-10-18	5122	372			20.17	17	204	1	20	1	0	1	0	1	0	0	0	0	0	4.2	10.7
2	19	0	2	0	2017-10-18	4935	342			17.04	15	180	1	20	1	0	1	0	1	0	0	0	0	0	4.1	8.6
2	20	0	1	0	2017-10-18	4823	230			22.03	6	72	1	48	0	0	1	0	0	0	0	0	0	0	0.1	10.1
2	21	0	3	0	2017-10-18	4704	538			25.39	32	384	2	52	1	0	1	0	1	0	0	0	0	0	0.31	8.9
2	22	0	3	0	2017-10-18	4584	426			22.77	23	276	1	20	1	0	0	0	0	0	0	0	0	0	0.97	8.2
2	23	0	2	1	2005-08-17	18	252.55	r/o metabolic encephalopathy		19.44	21	252	2	15	1	0	1	0	1	0	0	0	0	0	0.1	7.9
2	24	0	1	0	2007-01-01	490	136			20.32	10	120	1	23	0	0	1	0	0	0	0	0	0	0	0.1	17.4
2	25	0	1	0	2017-10-18	4347	382			20.7	20	240	1	36	0	1	1	0	0	0	0	0	0	0	0.1	9.2
2	26	0	2	0	2017-10-18	4333	526			20.57	32	384	2	18	1	0	1	0	1	0	0	0	0	0	2.4	6.6
2	27	0	1	0	2008-07-29	956	127			20.85	8	96	1	23	0	0	0	0	0	0	0	0	0	0	0.1	10.4
2	28	1	2	0	2014-07-08	3119	246			23.18	12	144	1	58	1	0	1	0	1	0	0	0	0	0	0.1	5.6
2	29	1	1	0	2006-12-12	346	11			22.59		0			0	0	0	0	0	0	0	0	0	0	0.1	8.5
2	30	0	1	0	2017-10-18	4303	369			21.93	19	228	1	48	0	0	0	0	0	0	0	0	0	0	0.1	6.4
2	31	0	2	0	2017-10-18	4297	285			19.88	12	144	1	25	1	0	0	0		0	0	0	0	0	0.1	8.5
2	32	0	2	1	2008-10-14	964	175	infection		17.47	12	144	1	25	1	0	0	0	1	0	0	0	0	0	0.1	11
2	33	1	1	1	2007-11-15	614	512	other		21.2	41	492	1	29	1	0	0	0	1	0	1	0	0	1	0.1	5.8
2	34	0	3	0	2017-10-18	4238	451			18.99	26	312	2	45	1	0	1	0	0	0	0	0	0	0	0.1	6.7
2	35	1	1	0	2017-10-18	4234	463			24.68	27	324	1	61	0	0	0	0	0	0	0	0	0	0	0.1	10.5
2	36	0	2	0	2017-10-18	4210	366			20.08	19	228	1	25	1	0	1	0	1	0	0	0	0	0	0.1	5.9
2	37	0	2	0	2017-10-18	4189	365			20.58	19	228	1	26	1	1	1	0	0	0	0	0	0	0	2.8	5
2	38	1	1	1	2007-06-12	348	491	other		19.13	40	480	1	16	0	0	0	0	0	0	0	0	0	0	0.1	4.7
2	39	1	2	0	2017-10-18	4120	363			19.72	19	228	1	24	1	0	0	0	1	0	0	0	0	0	0.1	7.1
2	40	0	2	0	2017-10-18	4108	362			18.29	19	228	1	22	1	0	1	0	1	0	0	0	0	0	0.1	7.8
2	41	1	2	0	2007-03-28	230	235			23.34	19	228	1	60	1	0	1	0	1	0	0	0	0	0	0.1	8.2
2	42	0	2	1	2007-11-04	446	278	aspiration		18.21	22	264	1	26	1	0	1	0	0	0	0	0	0	0	0.1	16.4
2	43	1	1	0	2017-10-18	4078	673			22.48	45	540	1	30	0	0	0	0	0	0	0	0	0	0	0.1	7.9
2	44	0	1	0	2009-11-02	1167	506			20.32	39	468	1	30	0	0	0	0	0	0	0	0	0	0	0.1	8.8
2	45	0	1	0	2017-10-18	4059	325			18.52	16	192	1	30	0	0	0	0	0	0	0	0	0	0	0.7	7.3
2	46	1	1	0	2006-09-27	20	168.66			19.13	14	168	1	30	0	0	0	0	0	0	0	0	0	0	0.1	9.4
2	47	0	2	0	2017-10-18	4050	361			19.22	19	228	1	32	1	0	1	0	1	0	0	0	0	0	0.9	7.8
2	48	1	2	0	2017-10-18	4046	516			25.1	32	384	1	10	1	0	0	0	1	0	0	0	0	0	6	6.7
2	49	1	2	0	2007-04-01	192	150			21.81	12	144	1	21	1	0	0	0	1	0	0	0	0	0	0.1	6.4
2	50	0	1	0	2017-10-18	4012	251			19.22	10	120	1	36	0	1	1	0	0	0	0	0	0	0	0.1	14
2	51	1	2	1	2007-07-26	274	201	Sucide		22.84	16	192	1	22	1	0	1	0	0	0	0	0	0	0	2.7	7.4
2	52	1	2	0	2017-10-18	3987	527			20.83	33	396	2	40	1	0	0	0	1	0	0	0	0	0	1.6	7
2	53	0	1	0	2017-10-18	3940	393			19.53	22	264	1	18	0	0	1	0	0	0	0	0	0	0	0.1	11.2
2	54	0	1	0	2016-06-06	3428	340			20.28	19	228	1	49	0	0	1	0	0	0	0	0	0	0	0.1	10.2
2	55	1	1	0	2009-05-27	847	159			21.91	11	132	1	24	0	0	0	0	0	0	0	0	0	0	0.1	8.1
2	56	1	1	0	2017-10-18	3884	307			23.26	15	180	1	20	0	0	1	0	0	0	0	0	0	0	0.1	9.2
2	57	0	2	0	2008-06-01	446	170			20.2	13	156	1	30	1	0	0	0	0	0	0	0	0	0	0.1	7.1
2	58	1	2	0	2017-10-18	3794	472			22.65	29	348	2	30	1	0	1	0	1	0	0	0	0	0	1.3	8.1
2	59	0	1	0	2012-02-21	1703	247			22.6	16	192	1	27	0	0	0	0	0	0	0	0	0	0	0.1	10.3
2	60	0	1	0	2008-04-02	268	140			20.24	11	132	1	40	0	0	0	0	0	0	0	0	0	0	0.1	9.7
2	61	1	2	0	2017-10-18	3713	349			22.22	19	228	1	70	1	0	0	0	1	0	0	0	0	0	0.1	8.9
2	62	0	3	0	2017-10-18	3646	419			23.16	25	300	1	30	1	0	1	0	0	0	0	0	0	0	0.26	9.1
2	63	0	1	0	2008-11-13	380	288			20.57	23	276	1	70	0	0	0	0	0	0	0	0	0	0	0.1	15
2	64	0	2	0	2017-10-18	3570	333			19.72	18	216	1	32	1	0	0	0	1	0	0	0	0	0	0.1	8.8
2	65	1	2	0	2017-10-18	3569	285			19.96	14	168	1	27	1	1	0	0	1	0	0	0	0	0	1	7.9
2	66	1	2	0	2017-10-18	3548	296			24.26	15	180	1	30	1	0	1	0	1	0	0	0	0	0	0.1	10.9
2	67	0	2	0	2017-10-18	3523	319			18.21	17	204	1	30	1	0	1	0	1	0	0	0	0	0	0.1	8.1
2	68	0	2	0	2017-10-18	3414	388			19.65	23	276	2	0	1	0	1	0	1	0	0	0	0	0	13.1	8.1
2	69	0	3	0	2017-10-18	3385	483			21.05	31	372	1	46	1	0	1	0	0	0	0	0	0	0	0.77	6.8
2	70	1	2	0	2017-10-18	3371	170			19.98	5	60	1	8	1	0	1	0	0	0	0	0	0	0	0.1	6.5
2	71	1	2	0	2017-10-18	3346	337			20.52	19	228	1	14	1	0	1	0	1	0	0	0	0	0	0.1	10.3
2	72	0	2	0	2017-10-18	3326	229			22.86	10	120	1	70	1	0	1	0	0	0	0	0	0	0	0.1	11.6
2	73	1	2	0	2017-10-18	3315	312			18.2	17	204	1	28	1	0	1	0	1	0	0	0	0	0	2.9	9
2	74	1	2	0	2017-10-18	3315	384			20.69	23	276	2	22	1	0	0	0	1	0	0	0	0	0	8.5	7.7
2	75	1	2	0	2017-10-18	3272	359			22.4	21	252	1	20	1	0	1	0	1	0	0	0	0	0	22.3	9.6
2	76	1	1	0	2010-03-12	483	231			20.82	18	216	1	30	0	0	0	0	0	0	0	0	0	0	0.1	12.8
2	77	0	2	0	2017-10-18	3209	297			20.8	16	192	1	30	1	0	0	0	1	0	0	0	0	0	0.1	8.9
2	78	1	3	0	2017-10-18	3202	609			23.88	42	504	2	70	1	0	0	0	1	0	0	0	0	0	12.1	9.2
2	79	0	2	0	2017-10-18	3175	332			19.43	19	228	1	16	1	0	1	0	0	0	0	0	0	0	5.7	6.9
2	80	1	2	0	2017-10-18	3135	114			18.59	1	12	1	100	1	0	0	0	1	0	0	0	0	0	0.1	8.8
2	81	0	1	0	2017-10-18	3108	282			18.29	15	180	1	35	0	0	0	0	0	0	0	0	0	0	6.3	7.4
2	82	0	2	0	2017-10-18	3105	462			25.18	30	360	1	40	1	0	1	0	1	0	0	0	0	0	10	6.7
2	83	1	2	0	2017-10-18	3095	461			17.06	30	360	2	8	1	0	1	0	1	0	0	0	0	0	4.3	6.2
2	84	0	3	1	2012-05-25	1121	396	T-EDH, SDH, aspiration pneumonia		19.87	30	360	2	32	1	0	1	0	0	0	0	0	0	0	0.1	6.1
2	85	0	2	0	2017-10-18	3027	255			19.52	13	156	1	35	1	1	1	0	0	0	0	0	0	0	0.1	7.8
2	86	1	2	0	2017-10-18	3010	326			17.13	19	228	1	36	1	1	1	1	1	0	0	0	0	0	0.1	13.2
2	87	0	2	0	2017-10-18	2994	302			18.82	17	204	1	40	1	1	1	0	1	0	0	0	0	0	4.3	9.3
2	88	1	3	0	2017-10-18	2986	254			22.53	13	156	1	30	1	0	1	0	1	0	0	0	0	0	0.1	6.4
2	89	0	2	0	2017-10-18	2957	325			17.36	19	228	1	56	1	0	1	0	1	0	0	0	0	0	0.02	7.6
2	90	0	2	0	2017-10-18	2918	359			20.58	22	264	1	26	1	0	1	0	0	0	0	0	0	0	0.1	6.7
2	91	1	1	0	2017-10-18	2907	215			23.53	10	120	1	45	0	0	0	0	1	0	0	0	0	0	0.1	7.4
2	92	0	2	0	2017-10-18	2839	285			19.91	16	192	1	30	1	0	1	0	0	0	0	0	0	0	0.1	5.4
2	93	0	2	0	2017-10-18	2837	381			19.38	24	288	2	42	1	0	1	0	1	0	0	0	0	0	3	5.7
2	94	1	3	0	2017-10-18	2806	488			22.94	33	396	2	50	1	0	1	0	1	0	0	0	0	0	0.19	6.7
2	95	0	1	0	2017-10-18	2798	247			26.37	13	156	1	53	0	0	1	0	0	0	0	0	0	0	0.1	11
2	96	0	2	0	2017-10-18	2775	451			19.14	30	360	1	16	1	1	1	0	0	0	0	0	0	0	0.1	7.3
2	97	1	2	0	2017-10-18	2767	210			16.98	10	120	1	24	1	0	1	0	0	0	0	0	0	0	0.1	5.2
2	98	1	2	1	2015-07-12	1934	303	Cardiac arrest		17.84	20	240	1	26	1	0	1	1	1	0	0	0	0	0	9.5	7.3
2	99	0	3	0	2017-10-18	2751	390			20.31	25	300	2	30	1	0	1	0	0	0	0	0	0	0	1.8	10
2	100	1	1	0	2017-10-18	2751	402			21.2	26	312	1	42	0	0	0	0	0	0	0	0	0	0	0.1	7.3
2	101	1	2	0	2017-10-18	2714	317			19.82	19	228	1	30	1	0	1	0	1	0	0	0	0	0	0.03	7.4
2	102	1	2	0	2017-10-18	2713	377			21.55	24	288	1	32	1	0	1	0	1	0	0	0	0	0	0.1	7.1
2	103	1	2	0	2017-10-18	2701	472			22.14	32	384	2	30	1	0	1	0	1	0	0	0	0	0	2.8	6.7
2	104	0	2	0	2017-10-18	2689	268			18.7	15	180	1	40	1	0	0	0	1	0	0	0	0	0	0.1	6.6
2	105	0	2	0	2017-10-18	2554	347			19.23	22	264	1	16	1	1	1	0	1	0	0	0	0	0	0.1	7.3
2	106	1	1	0	2017-10-18	2552	203			16.06	10	120	1	30	0	0	0	0	0	0	0	0	0	0	0.1	10.4
2	107	0	2	0	2017-10-18	2540	383			19.33	25	300	1	70	1	0	0	0	1	0	0	0	0	0	0.1	8.8
2	108	1	2	0	2017-10-18	2529	311			18.58	19	228	1	20	1	0	0	0	0	0	0	0	0	0	0.1	7.4
2	109	0	2	0	2017-10-18	2491	261			19.71	15	180	1	44	1	0	0	0	1	0	0	0	0	0	0.1	8
2	110	0	1	0	2017-10-18	2460	224			22.46	12	144	1	56	0	0	1	0	0	0	0	0	0	0	0.1	7.3
2	111	1	2	0	2017-10-18	2442	308			23.1	19	228	1	30	1	1	1	0	1	0	0	0	0	0	0.1	7.9
2	112	0	2	1	2011-02-23	13	48.33	postop bleeding, pullmonary mental change, arrest		19.58	4	48	1	28	1	1	1	0	1	0	0	0	0	0	0.1	7.6
2	113	0	2	0	2017-10-18	2435	440			21.76	30	360	2	0	1	0	1	0	1	0	0	0	0	0	5	7
2	114	1	2	0	2015-10-30	1705	224			22.08	14	168	1	30	1	0	0	0	1	0	0	0	0	0	10.3	6.2
2	115	1	2	0	2017-10-18	2415	463			21.05	32	384	1	38	1	0	0	0	0	0	0	0	0	0	0.29	7.5
2	116	0	1	0	2017-10-18	2413	283			22.06	17	204	1	37	0	0	0	0	0	0	0	0	0	0	0.1	6.6
2	117	1	2	0	2015-03-06	1442	419			23.05	31	372	2	44	1	0	0	0	1	0	0	0	0	0	2.2	6.9
2	118	0	2	0	2017-10-18	2356	281			19.01	17	204	1	20	1	0	0	0	0	0	0	0	0	0	3	7.2
2	119	0	2	0	2017-10-18	2351	305			20.03	19	228	1	32	1	0	1	0	1	0	0	0	0	0	0.07	6.8
2	120	0	3	0	2017-10-18	2349	257			22.31	15	180	1	64	1	0	1	0	0	0	0	0	0	0	2.5	8.2
2	121	0	1	0	2017-10-18	2338	292			26.04	18	216	1	70	0	0	1	0	0	0	0	0	0	0	0.1	14.7
2	122	1	1	0	2017-10-18	2336	424			20.57	29	348	1	44	0	0	1	0	0	0	0	0	0	0	0.1	9.3
2	123	1	2	0	2017-10-18	2317	424			21.05	29	348	2	0	1	0	1	0	1	0	0	0	0	0	9.5	6
2	124	1	2	0	2017-10-18	2283	470			23.18	33	396	1	50	1	0	1	0	1	0	0	0	0	0	1	7.5
2	125	0	2	0	2017-10-18	2278	218			16.27	12	144	1	20	1	0	1	0	0	0	0	0	0	0	0.1	6.1
2	126	0	2	0	2017-10-18	2262	242			17.67	14	168	1	34	1	0	1	0	1	0	0	0	0	0	4.2	7.3
2	127	0	1	0	2017-10-18	2259	278			18.96	17	204	1	30	0	0	1	0	0	0	0	0	0	0	0.1	7.5
2	128	0	3	0	2017-10-18	2241	613			18.59	45	540	2	32	1	0	1	0	1	0	0	0	0	0	1.6	9.8
2	129	0	2	0	2017-10-18	2210	240			19.98	14	168	1	14	1	0	1	0	0	0	0	0	0	0	1.2	5.9
2	130	0	2	0	2017-10-18	2204	384			19.24	26	312	1	24	1	0	1	1	1	0	0	0	0	0	11.9	6.4
2	131	0	2	0	2017-10-18	2183	311			19.14	20	240	1	23	1	0	1	0	1	0	0	0	0	0	0.1	10.3
2	132	0	1	0	2017-10-18	2147	130			18.59	5	60	1	30	0	0	1	0	0	0	0	0	0	0	0.1	8.3
2	133	0	1	0	2017-10-18	2145	250			20.31	15	180	1	68	0	0	1	0	0	0	0	0	0	0	0.1	6.3
2	134	1	3	0	2017-10-18	2127	429			23.67	30	360	2	40	1	0	1	0	1	0	0	0	0	0	10.8	8.9
2	135	1	2	0	2017-10-18	2119	249			25.51	15	180	1	16	1	0	0	0	1	0	0	0	0	0	0.1	8.8
2	136	1	2	0	2016-07-18	1655	270			21.45	18	216	2	34	1	0	1	0	1	0	0	0	0	0	5.3	5.5
2	137	0	2	0	2017-10-18	2099	248			20.94	15	180	1	48	1	0	1	0	1	0	0	0	0	0	0.1	6.1
2	138	1	1	0	2017-10-18	2072	260			25.46	16	192	1	62	0	0	0	0	0	0	0	0	0	0	0.34	6.1
2	139	0	2	0	2017-10-18	2061	295			18.07	19	228	1	25	1	0	1	0	1	0	0	0	0	0	9	8.4
2	140	1	2	0	2017-10-18	2059	391			23.46	27	324	2	48	1	1	1	0	1	0	0	0	0	0	7.8	7.6
2	141	0	3	0	2017-10-18	2056	163			23.64	8	96	1	30	0	0	1	0	0	0	0	0	0	0	0.64	9.7
2	142	1	2	0	2017-10-18	2035	330			21.61	22	264	1	32	1	0	1	0	1	0	0	0	0	0	0.1	7.9
2	143	0	2	0	2015-12-22	1357	320			21.98	23	276	1	24	1	1	1	0	1	0	0	0	0	0	4.6	6.4
2	144	0	2	0	2017-10-18	2004	245			17.85	15	180	1	38	1	0	1	0	0	0	0	0	0	0	0.1	7.6
2	145	0	2	0	2017-10-18	1970	280			20.2	18	216	1	66	1	0	1	0	1	0	0	0	0	0	0.1	6.7
2	146	0	2	0	2017-10-18	1906	374			19.92	26	312	1	15	1	1	1	0	1	0	0	0	0	0	4.2	5.2
2	147	1	1	0	2017-10-18	1891	290			24.95	19	228	1	80	0	0	0	0	0	0	0	0	0	0	0.99	15.2
2	148	1	2	0	2017-10-18	1888	362			19.61	25	300	1	20	1	0	1	0	0	0	0	0	0	0	3	6.6
2	149	0	2	0	2017-10-18	1867	361			19.38	25	300	2	14	1	1	1	0	1	0	0	0	0	0	7.6	7.8
2	150	1	2	0	2017-10-18	1859	265			18.37	17	204	1	23	1	0	1	0	1	0	0	0	0	0	0.94	6.3
2	151	1	3	0	2017-10-18	1848	408			26.54	29	348	1	108	1	0	1	0	1	0	0	0	0	0	2.8	7.8
2	152	1	2	0	2017-10-18	1845	276			22.05	18	216	2	25	1	0	1	0	1	0	0	0	0	0	3.3	5.9
2	153	1	2	0	2017-10-18	1834	420			21.26	30	360	2	20	1	0	1	0	1	0	0	0	0	0	3.3	8
2	154	1	2	0	2017-10-18	1826	384			27.43	27	324	2	85	1	1	1	0	1	0	0	0	0	0	4.3	9.9
2	155	0	2	0	2017-10-18	1820	287			19.57	19	228	1	0	1	0	1	0	0	0	0	0	0	0	8.1	5.4
2	156	0	1	0	2017-10-18	1796	263			21.37	17	204	1	24	0	0	1	0	0	0	0	0	0	0	0.1	8.9
2	157	1	2	0	2017-10-18	1795	275			20.38	18	216	1	31	1	1	1	0	1	0	0	0	0	0	0.12	8
2	158	0	2	0	2017-10-18	1793	262			19.4	17	204	1	34	1	0	1	0	0	0	0	0	0	0	0.1	7.6
2	159	0	2	0	2017-10-18	1788	310			18.03	21	252	1	22	1	0	1	0	0	0	0	0	0	0	0.51	8.1
2	160	0	3	0	2012-12-18	20	180.66			21.69	15	180	1	42	1	1	1	0	1	0	0	0	0	0	0.1	8
2	161	1	1	0	2017-10-18	1785	442			18.78	32	384	2	24	0	0	1	0	0	0	0	0	0	0	0.78	9.1
2	162	0	1	0	2017-10-18	1782	526			19.47	39	468	1	17	0	0	0	0	0	0	0	0	0	0	1	6.4
2	163	1	2	0	2017-10-18	1753	225			21.2	14	168	1	30	1	0	1	0	1	0	0	0	0	0	0.1	10.6
2	164	0	1	0	2017-10-18	1751	261			22.31	17	204	1	42	0	0	1	0	0	0	0	0	0	0	0.39	7.4
2	165	0	2	0	2017-10-18	1720	392			20.28	28	336	1	22	1	0	1	0	1	0	0	0	0	0	0.1	8.4
2	166	1	2	0	2017-10-18	1706	260			18.42	17	204	2	10	1	0	1	0	1	0	0	0	0	0	1.2	5.5
2	167	0	3	0	2017-10-18	1687	427			18.75	31	372	1	20	1	1	1	1	1	0	0	0	0	0	0.1	9.1
2	168	0	1	0	2013-11-03	238	295	Unknown		19.81	24	288	2	30	0	1	0	0	0	0	0	0	0	0	0.53	9.2
2	169	0	2	0	2017-10-18	1664	438			19.56	32	384	1	0	1	0	1	0	1	0	0	0	0	0	5.9	6.9
2	170	0	2	0	2017-10-18	1662	306			17.79	21	252	1	30	1	0	1	0	1	0	0	0	0	0	0.1	7.4
2	171	0	1	0	2017-10-18	1659	114			22.94	5	60	1	105	0	0	0	0	0	0	0	0	0	0	0.1	7.9
2	172	0	2	0	2017-10-18	1648	282			20.2	19	228	1	40	1	0	1	0	1	0	0	0	0	0	3.7	6.1
2	173	0	2	0	2017-10-18	1647	198			21.23	12	144	1	20	1	0	1	0	1	0	0	0	0	0	0.1	6.8
2	174	1	2	0	2017-10-18	1640	209			20.2	13	156	1	24	1	0	1	0	0	0	0	0	0	0	0.1	8.4
2	175	0	2	0	2017-10-18	1636	209			20.93	13	156	1	28	1	1	1	0	1	0	0	0	0	0	0.1	6.4
2	176	0	2	0	2017-10-18	1626	533			24.59	40	480	2	12	1	0	1	1	1	0	1	0	0	0	11.8	8
2	177	1	3	0	2017-10-18	1618	437			24.7	32	384	1	45	1	0	1	0	1	0	0	0	0	0	1.1	8.3
2	178	1	1	0	2017-10-18	1605	292			25.4	20	240	1	40	0	0	0	0	0	0	0	0	0	0	0.1	8.9
2	179	0	2	0	2017-10-18	1604	208			20.03	13	156	1	22	1	0	1	0	1	0	0	0	0	0	0.61	11.4
2	180	0	1	0	2017-10-18	1603	208			23.25	13	156	1	30	0	0	1	0	0	0	0	0	0	0	0.1	9.1
2	181	1	2	0	2017-10-18	1603	220			22.1	14	168	1	26	1	0	1	0	1	0	0	0	0	0	0.1	6.4
2	182	0	2	1	2013-06-23	22	168.66	PTE, hypoxic ischemic change: brain death		19.51	14	168	1	10	1	0	1	0	0	0	0	0	0	0	4.3	6.6
2	183	1	2	0	2017-10-18	1599	304			17.43	21	252	1	20	1	1	1	0	1	0	0	0	0	0	11.5	6.9
2	184	0	1	0	2017-10-18	1572	231			20.61	15	180	1	31	0	0	1	0	0	0	0	0	0	0	0.1	7.9
2	185	0	1	0	2017-10-18	1559	207			19	13	156	1	30	0	0	0	0	0	0	0	0	0	0	0.1	8.2
2	186	0	2	0	2017-10-18	1552	242			21.84	16	192	1	34	1	0	0	0	1	0	0	0	0	0	0.1	7.8
2	187	1	3	0	2017-10-18	1550	290			21.4	20	240	2	20	1	0	1	0	1	0	0	0	0	0	3.2	6.7
2	188	1	2	0	2013-08-16	20	252.66			19.35	21	252	2	18	1	0	1	0	1	0	0	0	0	0	1.5	8.7
2	189	1	3	0	2017-10-18	1544	386			24.41	28	336	2	58	1	0	1	0	1	0	0	0	0	0	0.47	7
2	190	0	2	0	2017-10-18	1539	266			18.22	18	216	1	20	1	1	1	1	0	0	0	0	0	0	0.1	9
2	191	0	1	0	2017-10-18	1492	205			13.3	13	156	1	56	0	1	0	0	0	0	0	0	0	0	0.1	12.5
2	192	0	1	0	2017-10-18	1474	228			22.7	15	180	1	50	0	1	1	0	0	0	0	0	0	0	0.1	9.6
2	193	1	2	0	2017-10-18	1473	288			18.43	20	240	1	45	1	1	1	0	1	0	0	0	0	0	0.1	8.9
2	194	1	3	0	2017-10-18	1428	202			19.03	13	156	1	100	1	1	1	0	1	0	0	0	0	0	0.1	6.7
2	195	0	1	1	2015-08-19	634	200	Pneumonia, MOF, ESRD		18.85	15	180	1	12	0	1	1	0	0	0	0	0	0	0	0.76	14
2	196	0	2	0	2017-10-18	1416	262			24	18	216	1	40	1	1	1	0	0	0	0	0	0	0	0.1	7.3
2	197	1	3	0	2017-10-18	1415	562			27.7	43	516	2	45	1	0	1	0	1	0	1	0	0	0	0.91	6.6
2	198	1	3	0	2017-10-18	1413	430			19.2	32	384	1	44	1	1	1	0	1	1	0	0	0	0	0.1	9.5
2	199	1	1	0	2017-10-18	1410	478			18.04	36	432	1	34	0	0	0	0	0	0	0	0	0	0	0.1	9.2
2	200	0	3	0	2017-10-18	1398	453			25	34	408	2	26	1	0	1	0	1	0	0	0	0	0	0.28	7.4
2	201	1	1	0	2017-10-18	1393	129			21.75	7	84	1	100	0	0	0	0	0	0	0	0	0	0	0.1	11.2
2	202	0	3	0	2017-10-18	1359	332			26	24	288	2	14	1	0	1	0	1	0	0	0	0	0	7.3	8.3
2	203	0	2	0	2017-10-18	1330	511			19.67	39	468	2	28	1	1	1	0	1	0	1	0	0	0	0.18	7.7
2	204	0	2	0	2017-10-18	1325	163			23.6	10	120	1	140	1	0	1	0	1	0	0	0	0	0	11.6	10.5
2	205	0	2	0	2017-10-18	1310	187			22.38	12	144	1	25	1	0	1	0	1	0	0	0	0	0	0.1	7.4
2	206	0	3	0	2017-10-18	1307	426			21.67	32	384	2	40	1	0	1	0	1	1	0	0	0	0	0.12	7.3
2	207	0	1	0	2017-10-18	1294	222			15.38	15	180	1	35	0	1	1	0	0	0	0	0	0	0	0.17	6.6
2	208	0	1	0	2017-10-18	1285	186			17.1	12	144	1	36	0	0	1	0	0	0	0	0	0	0	0.1	7.1
2	209	0	1	0	2017-10-18	1283	222			20.95	15	180	1	20	0	0	1	0	0	0	0	0	0	0	0.1	6.7
2	210	0	2	0	2017-10-18	1280	222			18.69	15	180	1	40	1	1	1	0	1	0	0	0	0	0	0.1	7.3
2	211	1	1	0	2017-10-18	1275	329			22.91	24	288	1	50	1	1	0	1	0	0	0	0	0	0	1.2	8.1
2	212	0	2	0	2017-10-18	1246	388			18.73	29	348	1	0	1	0	1	0	1	0	0	0	0	0	3.8	6.1
2	213	1	1	0	2014-05-31	7	84.3			22.64	7	84	1	45	0	0	1	0	0	0	0	0	0	1	0.1	6.3
2	214	0	2	0	2017-10-18	1240	196			17.76	13	156	1	24	1	1	1	0	1	0	0	0	0	0	0.1	8.9
2	215	1	1	0	2017-10-18	1235	280			21.87	20	240	1	65	0	0	0	0	0	0	0	0	0	0	0.1	7.5
2	216	1	1	0	2017-10-18	1232	196			20.94	13	156	1	80	0	0	0	0	0	0	0	0	0	0	0.1	11.5
2	217	1	1	0	2017-10-18	1226	220			19.96	15	180	1	45	0	0	0	0	0	0	0	0	0	0	0.1	11.6
2	218	0	3	0	2017-10-18	1216	699			20.35	55	660	2	25	1	0	0	0	1	0	0	0	0	0	0.6	9
2	219	1	1	0	2017-10-18	1210	195			20.58	13	156	1	58	0	0	0	0	0	0	0	0	0	0	1.6	10.1
2	220	0	2	0	2017-10-18	1202	195			23.7	13	156	1	48	1	0	1	0	1	0	0	0	0	0	0.1	7.8
2	221	0	2	0	2017-10-18	1202	279			23.68	20	240	1	60	1	0	1	0	1	0	0	0	0	0	0.1	9.1
2	222	0	1	0	2015-02-16	221	163			21.42	13	156	1	86	0	0	0	0	0	0	0	0	0	0	0.1	12.4
2	223	0	1	0	2017-10-18	1194	279			18.67	20	240	1	28	0	1	0	0	0	0	0	0	0	0	0.1	6.6
2	224	0	1	0	2017-10-18	1191	291			25.1	21	252	1	60	0	1	0	0	0	0	0	0	0	0	0.1	9.8
2	225	1	2	0	2017-10-18	1190	339			21.47	25	300	2	26	1	0	1	0	1	0	0	0	0	0	3.4	6.2
2	226	1	2	0	2017-10-18	1190	219			20.17	15	180	1	40	1	1	1	0	0	0	0	0	0	0	0.1	9.2
2	227	0	3	0	2017-10-18	1190	195			17.64	13	156	1	46	1	1	1	0	1	0	0	0	0	0	0.52	7
2	228	0	1	0	2017-10-18	1162	254			16.4	18	216	1	22	0	1	1	0	0	0	0	0	0	0	0.1	7.8
2	229	0	1	0	2017-10-18	1156	157			20.79	10	120	1	39	0	0	0	0	0	0	0	0	0	0	0.1	7.5
2	230	0	1	0	2017-10-18	1146	301			26.1	22	264	1	88	0	1	0	0	0	0	0	0	0	0	0.36	10.7
2	231	0	2	0	2017-10-18	1145	229			21	16	192	1	15	1	0	1	0	1	0	0	0	0	0	1.4	6.8
2	232	0	1	0	2017-10-18	1142	637			22.83	50	600	2	57	0	0	0	0	0	0	0	0	0	0	0.1	7.9
2	233	0	1	0	2017-10-18	1138	217			22.04	15	180	1	30	0	0	0	0	0	0	0	0	0	0	0.1	7.9
2	234	1	3	0	2017-10-18	1134	421			21.89	32	384	1	40	1	0	1	0	0	0	0	0	0	0	0.53	7
2	235	1	2	0	2017-10-18	1125	504			21.73	39	468	1	44	1	0	1	0	1	0	0	0	0	0	0.1	7.7
2	236	1	3	0	2017-10-18	1111	288			19.59	21	252	2	61	1	0	1	0	1	0	0	0	0	0	0.42	6.7
2	237	0	2	0	2017-10-18	1102	240			19.76	17	204	1	29	1	1	1	0	0	0	0	0	0	0	0.1	8.5
2	238	1	2	0	2017-10-18	1070	179			29.3	12	144	2	45	1	0	1	0	1	0	0	0	0	0	8.4	8.4
2	239	1	3	0	2016-04-28	502	196			19.48	15	180	1	36	1	0	1	0	1	0	0	0	0	0	0.1	7.4
2	240	0	1	0	2017-10-18	1015	609			25.42	48	576	1	32	0	0	0	0	0	0	0	0	0	0	0.1	6.4
2	241	0	3	0	2017-10-18	1015	189			17.87	13	156	2	20	1	0	1	0	1	0	0	0	0	0	0.29	7.3
2	242	0	3	0	2017-10-18	1014	417			17.52	32	384	1	37	0	0	1	0	0	0	0	0	0	0	0.1	14.6
2	243	1	1	0	2017-10-18	1000	164			20.08	11	132	2	49	0	0	0	0	0	0	0	0	0	0	2.6	14.6
2	244	0	1	0	2017-10-18	988	356			20	27	324	1	26	0	0	0	0	0	0	0	0	0	0	0.1	12.2
2	245	0	2	0	2017-10-18	969	235			20.4	17	204	1	13	1	1	1	0	1	0	0	0	0	0	1.4	8.5
2	246	1	2	0	2017-10-18	965	355			22.9	27	324	2	30	1	0	0	0	1	0	0	0	0	0	0.1	7.3
2	247	0	1	0	2017-10-18	962	163			18.59	11	132	1	22	0	0	1	0	0	0	0	0	0	0	0.1	12.4
2	248	0	2	0	2017-10-18	961	223			16.77	16	192	1	25	0	0	1	0	1	0	0	0	0	0	0.1	7
2	249	1	3	0	2017-10-18	957	367			24.17	28	336	2	20	1	0	0	1	1	0	0	0	0	0	0.84	9.8
2	250	1	1	0	2017-10-18	953	127			19.05	8	96	1	40	0	0	1	0	0	0	0	0	0	0	0.1	10.4
2	251	1	1	0	2017-10-18	949	331			23.78	25	300	1	56	0	0	0	0	0	0	0	0	0	0	0.12	8.8
2	252	0	1	0	2017-10-18	948	235			16.04	17	204	1	47	0	1	1	0	0	0	0	0	0	0	0.1	11
2	253	0	2	0	2017-10-18	940	30			21.12	0	0	1	31	1	0	1	0	1	0	0	0	0	0	0.1	7.3
2	254	1	2	0	2017-10-18	938	294			26.44	22	264	2	49	1	0	0	0	1	0	0	0	0	0	0.1	6.8
2	255	0	2	0	2017-10-18	937	342			19.05	26	312	1	168	1	1	1	0	1	0	0	0	0	0	0.1	10.6
2	256	0	2	0	2017-10-18	934	210			20.03	15	180	3	34	1	1	1	1	0	0	0	0	0	0	5.7	8.5
2	257	1	1	0	2017-10-18	924	114			24.35	7	84	1	50	0	0	1	0	0	0	0	0	0	0	0.1	5.8
2	258	1	1	0	2017-10-18	924	414			18.72	32	384	1	52	0	0	0	0	0	0	0	0	0	0	0.16	11.3
2	259	0	2	0	2017-10-18	920	234			21.19	17	204	1	30	1	0	1	0	0	0	0	0	0	0	4.3	9.4
2	260	0	1	0	2017-10-18	915	186			23.9	13	156	1	21	0	0	1	0	0	0	0	0	0	0	0.1	7.6
2	261	0	1	0	2017-10-18	909	197			22.46	14	168	1	43	0	1	1	0	0	0	0	0	0	0	0.67	6.1
2	262	0	1	0	2017-10-18	908	197			22.04	14	168	1	36	0	0	1	0	0	0	0	0	0	0	0.1	5.8
2	263	1	1	0	2017-10-18	902	233			21.51	17	204	1	92	0	0	0	0	1	0	0	0	0	0	0.16	7
2	264	0	2	0	2017-10-18	887	125			15.21	8	96	1	32	1	0	1	0	0	0	0	0	0	0	0.1	4.9
2	265	0	1	0	2016-03-07	285	321			21.75	26	312	1	36	0	0	0	0	0	0	0	0	0	0	0.89	10.4
2	266	1	2	0	2017-10-18	872	352			22.58	27	324	2	11	1	0	1	0	1	0	0	0	0	0	14	6.4
2	267	0	1	0	2017-10-18	862	100			18.52	6	72	1	25	0	1	1	0	0	0	0	0	0	0	0.1	7.4
2	268	1	2	0	2017-10-18	855	232			22.97	17	204	1	50	1	0	0	0	0	0	0	0	0	0	0.1	10.3
2	269	1	2	0	2017-10-18	848	387			28.33	30	360	2	46	1	0	1	0	1	0	0	0	0	0	7.6	8.9
2	270	1	2	0	2017-10-18	833	483			27.5	38	456	2	36	1	0	1	0	1	0	0	0	0	0	3.9	11
2	271	1	3	0	2017-10-18	828	387			22.47	30	360	2	65	1	0	1	0	1	0	0	0	0	0	0.21	5.7
2	272	1	1	0	2017-10-18	826	123			24.75	8	96	1	55	0	0	0	0	0	0	0	0	0	0	0.1	6.9
2	273	1	2	0	2017-10-18	795	482			22.5	38	456	2	0	1	0	1	0	1	0	0	0	0	0	4.3	6.6
2	274	1	1	0	2017-10-18	782	445			23.95	35	420	1	28	0	1	1	0	0	0	0	0	0	0	0.1	10.1
2	275	0	1	0	2017-10-18	767	205			28.74	15	180	1	100	0	1	1	0	0	0	0	0	0	0	0.92	12.3
2	276	1	2	0	2017-10-18	738	360			21.37	28	336	1	24	1	0	1	0	1	0	0	0	0	0	3	7.2
2	277	1	2	0	2017-10-18	727	251			18.66	19	228	1	30	1	0	1	0	1	0	0	0	0	0	0.1	6.3
2	278	0	2	0	2017-10-18	726	287			21.63	22	264	1	24	1	0	1	0	1	0	0	0	0	0	0.1	6
2	279	1	2	0	2017-10-18	712	191			27.43	14	168	1	60	1	0	1	0	1	0	0	0	0	0	0.1	5.5
2	280	1	3	0	2017-10-18	705	383			24.16	30	360	2	45	1	0	1	1	1	0	1	0	0	0	1.5	6.9
